# Supplementary material for: 2-(4-Bromo­phen­oxy)-3-isopropyl-5,6,7,8-tetra­hydro-1-benzothieno[2,3-d]pyrimidin-4(3H)-one
Source: Acta Crystallogr Sect E Struct Rep Online. 2008 Nov 22;64(Pt 12):o2404. doi: 10.1107/S160053680803732X (PMC2960130; doi:10.1107/S160053680803732X)
Supplement: Supplementary file 2 [file e-64-o2404-Isup2.hkl]

# 
# h,k,l, Fc-squared, Fo-squared, sigma(Fo-squared) and status flag 
# 
data_I 
_shelx_title ' t in P2(1)' 
_shelx_refln_list_code          4 
_shelx_F_calc_maximum      116.99 
_exptl_crystal_F_000       428.00 
_reflns_d_resolution_high  0.8408 
 
loop_ 
 _symmetry_equiv_pos_as_xyz 
 'x, y, z' 
 '-x, y+1/2, -z' 
 
_cell_length_a    13.3957 
_cell_length_b     5.7366 
_cell_length_c    13.3957 
_cell_angle_alpha  90.000 
_cell_angle_beta  115.541 
_cell_angle_gamma  90.000 
 
_shelx_F_squared_multiplier     1.000 
 
loop_ 
 _refln_index_h 
 _refln_index_k 
 _refln_index_l 
 _refln_F_squared_calc 
 _refln_F_squared_meas 
 _refln_F_squared_sigma 
 _refln_observed_status 
   0  -6   0       34.35        1.48     18.71 o 
   1  -6   0        2.64        0.00     15.79 o 
   2  -6   0        2.20        0.71     18.15 o 
   3  -6   0       21.84        3.09     16.48 o 
   4  -6   0       14.02        0.00     15.30 o 
   5  -6   0       15.41       11.05     16.50 o 
   1  -5   0       57.59        1.01     10.66 o 
   3  -5   0       56.91       63.00     10.17 o 
   4  -5   0        5.80       17.84      7.69 o 
   5  -5   0       14.91       29.70      9.50 o 
   6  -5   0        4.31        4.45      7.38 o 
   7  -5   0        5.33       22.40      9.72 o 
   8  -5   0       25.50       14.00     10.05 o 
   9  -5   0        2.73       11.27      9.46 o 
   1  -4   0       19.60       25.36     14.90 o 
   2  -4   0       42.48       31.86     22.37 o 
   3  -4   0      141.59      175.37      9.52 o 
   4  -4   0       55.83       73.83     18.84 o 
   5  -4   0       31.78       34.11      8.58 o 
   6  -4   0       30.19       60.44     10.88 o 
   7  -4   0       81.25      112.70     13.87 o 
   8  -4   0       29.31       39.26     10.96 o 
   9  -4   0       33.87       63.55     13.26 o 
  10  -4   0        3.04        0.00      7.18 o 
  11  -4   0       30.30       32.12     12.08 o 
   1  -3   0      368.63      156.92     11.66 o 
   2  -3   0      935.19      811.73    505.48 o 
   3  -3   0      450.69      493.05     13.47 o 
   4  -3   0      462.62      416.08     71.43 o 
   5  -3   0      216.14      245.17     15.16 o 
   6  -3   0       89.14       95.73     11.43 o 
   7  -3   0       76.42       80.01     11.45 o 
   8  -3   0      964.08     1016.40     34.81 o 
   9  -3   0       84.60       86.27     13.65 o 
  10  -3   0        3.36        0.00      6.55 o 
  11  -3   0       81.13       86.60     15.34 o 
  12  -3   0       46.00       61.62     14.97 o 
   1  -2   0      700.46      564.07     14.71 o 
   2  -2   0      238.59      278.44    100.86 o 
   3  -2   0     1883.01     2301.69     33.63 o 
   4  -2   0     1062.39     1124.51     49.71 o 
   5  -2   0       35.00       37.41      6.77 o 
   6  -2   0      352.90      464.01     19.81 o 
   7  -2   0      446.90      436.59     20.71 o 
   8  -2   0       32.85       40.97      9.24 o 
   9  -2   0      197.85      174.31     15.70 o 
  10  -2   0      122.28      160.52     16.44 o 
  11  -2   0      136.84      137.33     17.03 o 
  12  -2   0       75.25       69.81     14.95 o 
  13  -2   0       50.26       53.24     15.48 o 
   1  -1   0     2807.48     2739.25    482.37 o 
   2  -1   0      620.94      396.58     65.89 o 
   3  -1   0      400.01      387.93      9.87 o 
   4  -1   0     1109.18     1361.18     33.52 o 
   5  -1   0      592.66      576.34     39.77 o 
   6  -1   0      606.56      645.20     22.83 o 
   7  -1   0       33.93       54.19     10.82 o 
   8  -1   0     1430.15     1422.48     36.51 o 
   9  -1   0       28.12       33.28      9.13 o 
  10  -1   0       47.46       37.67     10.19 o 
  11  -1   0      224.96      292.64     21.66 o 
  12  -1   0       49.11       65.97     14.06 o 
  13  -1   0       33.90       34.50     13.26 o 
  14  -1   0       28.29       36.49     14.32 o 
   1   0   0        5.95       12.63      0.75 o 
   2   0   0     2671.70     3155.96     53.11 o 
   3   0   0     4244.41     4799.72    173.92 o 
   4   0   0     6782.43     7187.94    244.87 o 
   5   0   0      100.76      109.09      8.71 o 
   6   0   0     1292.46     1559.03     32.92 o 
   7   0   0      393.25      345.75     10.49 o 
   8   0   0       26.30       32.67      4.93 o 
   9   0   0      612.22      655.03     25.30 o 
  10   0   0      195.91      187.21     16.72 o 
  11   0   0      188.76      195.04     18.43 o 
  12   0   0      258.77      245.78     21.07 o 
  13   0   0      246.56      255.40     23.05 o 
  14   0   0       86.21       82.61     17.05 o 
   1   1   0     2807.48     2961.24    159.57 o 
   2   1   0      620.94      604.40    108.50 o 
   3   1   0      400.01      232.74     89.43 o 
   4   1   0     1109.18      543.27    644.72 o 
   5   1   0      592.66      599.44     60.24 o 
   6   1   0      606.56      605.67     48.33 o 
   7   1   0       33.93       31.55      4.60 o 
   8   1   0     1430.15     1476.10    185.54 o 
   9   1   0       28.12       19.68      5.06 o 
  10   1   0       47.46       54.86      7.33 o 
  11   1   0      224.96      171.64     12.72 o 
  12   1   0       49.11       50.98     11.76 o 
  13   1   0       33.90       45.16     12.43 o 
  14   1   0       28.29       26.53     11.64 o 
   0   2   0     5675.85     6043.36    312.25 o 
   1   2   0      700.46      825.98     35.06 o 
   2   2   0      238.59      265.16     14.92 o 
   3   2   0     1883.01     2086.51     63.31 o 
   4   2   0     1062.39     1052.11     86.95 o 
   5   2   0       35.00       34.87      6.91 o 
   6   2   0      352.89      285.21     41.69 o 
   7   2   0      446.90      382.78     82.37 o 
   8   2   0       32.85       25.00      9.79 o 
   9   2   0      197.84       69.28    105.32 o 
  10   2   0      122.28       93.39     20.34 o 
  11   2   0      136.84      141.76     12.79 o 
  12   2   0       75.25       74.55      9.78 o 
   1   3   0      368.63      384.54      8.11 o 
   2   3   0      935.19      989.34     57.94 o 
   3   3   0      450.69      460.91     40.16 o 
   4   3   0      462.62      529.01     15.17 o 
   5   3   0      216.14      233.92      9.37 o 
   6   3   0       89.14       89.41      7.08 o 
   7   3   0       76.42       65.28      6.73 o 
   8   3   0      964.08      929.60    109.73 o 
   9   3   0       84.60       75.29     13.61 o 
  10   3   0        3.36        1.89      8.58 o 
  11   3   0       81.13       81.17     15.44 o 
  12   3   0       46.00       38.69     13.36 o 
   0   4   0      351.10      403.03     36.92 o 
   1   4   0       19.60       13.37      3.35 o 
   2   4   0       42.48       52.60      5.00 o 
   3   4   0      141.59      115.10     13.13 o 
   4   4   0       55.83       66.15     11.78 o 
   5   4   0       31.78       32.89     10.42 o 
   6   4   0       30.19       21.64      9.30 o 
   7   4   0       81.25      118.01     16.15 o 
   8   4   0       29.31       31.71     11.35 o 
   9   4   0       33.87       32.75     12.37 o 
  10   4   0        3.04        4.58      9.99 o 
  11   4   0       30.30       49.33     14.30 o 
   1   5   0       57.59       56.12     20.26 o 
   2   5   0       60.45       49.46      7.45 o 
   3   5   0       56.91       56.51     12.77 o 
   4   5   0        5.80       16.76      9.97 o 
   5   5   0       14.91       28.46     11.68 o 
   6   5   0        4.31        1.30      9.11 o 
   7   5   0        5.33       20.24     12.14 o 
   8   5   0       25.50       20.59     11.45 o 
   9   5   0        2.73        6.37     10.01 o 
   0   6   0       34.35       50.18     13.32 o 
   1   6   0        2.64        0.00      8.93 o 
   2   6   0        2.20        3.74     10.09 o 
   3   6   0       21.84       31.10     12.96 o 
   4   6   0       14.02       32.02     13.22 o 
   5   6   0       15.41       16.64     12.84 o 
   6   6   0       11.22       17.11     13.67 o 
  -7  -6   1        2.86        0.00     16.52 o 
  -6  -6   1        6.53        0.00     14.00 o 
  -5  -6   1        8.46        0.00     14.30 o 
  -4  -6   1        1.53        3.07     16.68 o 
  -3  -6   1        3.08        0.00     14.42 o 
  -2  -6   1       54.74        0.96     14.06 o 
  -1  -6   1       23.49        0.00     17.17 o 
   0  -6   1        0.73        0.47     13.62 o 
   1  -6   1       13.96        0.00     14.36 o 
   2  -6   1        2.39       13.91     17.05 o 
   3  -6   1        7.01        0.00     16.46 o 
 -10  -5   1       10.42       13.16      9.85 o 
  -9  -5   1       42.03       51.18     13.04 o 
  -8  -5   1       31.60       47.42     12.12 o 
  -7  -5   1       69.14       91.85     13.71 o 
  -6  -5   1        5.21       14.06      8.34 o 
  -5  -5   1        1.27        0.00      6.18 o 
  -4  -5   1       29.30        0.00     12.90 o 
  -2  -5   1        0.07        0.00      9.72 o 
  -1  -5   1        0.29        0.00      8.30 o 
   0  -5   1       20.54        0.00     10.69 o 
   1  -5   1       65.07       60.76     31.66 o 
   2  -5   1       88.39      102.04     21.21 o 
   3  -5   1        7.90       13.06      7.06 o 
   4  -5   1       26.59       44.33     10.17 o 
   5  -5   1       21.26       22.91      9.05 o 
   6  -5   1       45.59       70.24     13.06 o 
   7  -5   1       14.15       26.28     10.62 o 
   8  -5   1       13.04        6.86      8.91 o 
   9  -5   1       13.52       15.56      9.74 o 
 -12  -4   1       11.17       15.32     10.52 o 
 -11  -4   1       93.50      131.02     18.33 o 
 -10  -4   1       14.92       24.02     10.13 o 
  -9  -4   1       11.30       21.46      9.56 o 
  -8  -4   1      103.83      118.76     14.63 o 
  -7  -4   1      142.91      161.23     15.07 o 
  -6  -4   1      178.49      224.66     16.29 o 
  -5  -4   1       96.88      108.95     11.88 o 
  -4  -4   1       82.86       88.35     10.46 o 
  -3  -4   1       39.78       31.11     20.88 o 
  -2  -4   1      393.11      364.76    195.29 o 
  -1  -4   1      160.00      193.84     98.90 o 
   0  -4   1      161.12      195.23     97.94 o 
   1  -4   1      214.47       16.54     14.32 o 
   2  -4   1      134.19      176.09     10.32 o 
   3  -4   1        6.14        7.81      5.03 o 
   4  -4   1        1.28        4.05      4.81 o 
   5  -4   1      344.75      397.02     21.36 o 
   6  -4   1        3.37        8.30      7.08 o 
   7  -4   1      103.27      101.77     14.14 o 
   8  -4   1      120.73      133.43     16.11 o 
   9  -4   1       44.08       51.61     12.77 o 
  10  -4   1       49.67       63.51     14.24 o 
  11  -4   1       47.01       51.85     14.04 o 
 -13  -3   1       42.36       45.71     13.77 o 
 -12  -3   1        7.55        7.02      8.89 o 
 -11  -3   1       66.95       80.17     14.75 o 
 -10  -3   1      216.60      201.90     18.43 o 
  -9  -3   1      141.33      182.12     16.74 o 
  -8  -3   1      108.38      159.46     14.99 o 
  -7  -3   1      187.39      258.69     16.95 o 
  -6  -3   1      275.36      291.30     16.74 o 
  -5  -3   1      186.67      192.40     13.16 o 
  -4  -3   1      117.48      188.82     12.06 o 
  -3  -3   1      705.69      769.65     20.91 o 
  -2  -3   1      217.34      232.54    100.82 o 
  -1  -3   1       60.14       40.82     18.85 o 
   0  -3   1      255.34      138.75     12.33 o 
   1  -3   1      794.52      420.39     17.64 o 
   2  -3   1      856.29      975.07     17.61 o 
   3  -3   1       47.87       42.43     14.66 o 
   4  -3   1      281.72      330.87     21.51 o 
   5  -3   1        1.57        0.31      4.35 o 
   6  -3   1      489.00      565.98     24.43 o 
   7  -3   1      127.69      181.53     15.74 o 
   8  -3   1       27.58       41.82     10.66 o 
   9  -3   1       65.13       50.00     11.80 o 
  10  -3   1       85.55       82.63     14.73 o 
  11  -3   1        1.70        0.00      7.16 o 
  12  -3   1        4.77        7.69      8.87 o 
 -14  -2   1       73.83       75.96     17.45 o 
 -13  -2   1       22.79       30.64     12.94 o 
 -12  -2   1       63.22       71.79     14.40 o 
 -11  -2   1      243.63      280.11     21.46 o 
 -10  -2   1       20.64       30.92      9.76 o 
  -9  -2   1      379.86      311.73     19.69 o 
  -8  -2   1      655.84      677.91     26.16 o 
  -7  -2   1      143.93      140.52     12.23 o 
  -6  -2   1     1358.72     1400.44     32.32 o 
  -5  -2   1      726.04      653.56     20.61 o 
  -4  -2   1      385.13      371.00     14.42 o 
  -3  -2   1       16.60        5.51      2.89 o 
  -2  -2   1     3842.86     4471.87     39.53 o 
  -1  -2   1      322.11      488.95    142.34 o 
   0  -2   1      268.19      228.38     11.41 o 
   1  -2   1     1007.84      989.43     20.48 o 
   2  -2   1      729.71      973.75     14.92 o 
   3  -2   1      352.98      386.05     37.11 o 
   4  -2   1      296.61      317.95     12.87 o 
   5  -2   1     1765.91     2167.94     83.46 o 
   6  -2   1      147.76      181.31      9.09 o 
   7  -2   1      272.79      402.73     13.81 o 
   8  -2   1     1131.06     1335.04     85.46 o 
   9  -2   1      184.68      140.04     15.54 o 
  10  -2   1      204.91      200.84     18.76 o 
  11  -2   1      125.62      153.48     18.23 o 
  12  -2   1      151.46      167.93     20.53 o 
  13  -2   1       49.85       40.87     14.77 o 
 -14  -1   1      129.06      131.45     19.63 o 
 -13  -1   1      333.52      301.62     24.43 o 
 -12  -1   1       39.90       37.37     11.57 o 
 -11  -1   1       80.11       65.34     12.57 o 
 -10  -1   1     1100.25     1104.40     36.21 o 
  -9  -1   1      170.67      211.80     16.29 o 
  -8  -1   1       71.28       73.09      9.95 o 
  -7  -1   1     1167.90     1415.44     62.08 o 
  -6  -1   1     2043.89     2206.98     37.84 o 
  -5  -1   1      335.00      357.64     14.22 o 
  -4  -1   1     1468.09     1553.52     26.04 o 
  -3  -1   1     5071.74     5931.65     45.61 o 
  -2  -1   1      257.91      256.27      7.89 o 
  -1  -1   1      591.34      641.25    118.08 o 
   0  -1   1     8982.48     6920.53     43.78 o 
   1  -1   1     2404.63     2267.42    453.06 o 
   2  -1   1      802.64      870.91     45.81 o 
   3  -1   1      100.70      165.54      4.58 o 
   4  -1   1     1014.19     1248.60     18.81 o 
   5  -1   1      263.58      293.41      6.99 o 
   6  -1   1     2425.75     3145.28     56.81 o 
   7  -1   1       85.44      150.18      6.50 o 
   8  -1   1       58.91       79.42     21.36 o 
   9  -1   1      994.50      892.78     32.02 o 
  10  -1   1      181.09      191.42     17.66 o 
  11  -1   1       10.81        6.29      8.08 o 
  12  -1   1       42.47       32.34     11.92 o 
  13  -1   1      261.79      252.59     24.63 o 
 -14   0   1      105.70      113.53     17.92 o 
 -13   0   1      139.64      112.45     16.80 o 
 -12   0   1        6.94        7.38      8.44 o 
 -11   0   1      245.34      238.55     18.92 o 
 -10   0   1      164.24      163.80     15.81 o 
  -9   0   1      849.64      841.68     22.37 o 
  -8   0   1      387.42      428.45     19.57 o 
  -7   0   1     1508.21     1769.74     56.23 o 
  -6   0   1     7261.95     7749.79    366.30 o 
  -5   0   1     2071.32     2245.56    118.18 o 
  -4   0   1      202.69      246.04      6.07 o 
  -3   0   1      925.45      825.89     31.89 o 
  -2   0   1      665.55      616.83     62.11 o 
  -1   0   1      577.41      507.60      7.77 o 
   0   0   1        1.66        6.40      1.46 o 
   1   0   1       48.26       52.20      7.51 o 
   2   0   1     1426.85     1766.74     11.95 o 
   3   0   1     1506.66     1960.24     31.42 o 
   4   0   1      701.96      828.54     11.31 o 
   5   0   1     2355.98     2756.49     43.28 o 
   6   0   1       63.42       74.73      8.91 o 
   7   0   1      233.32      260.55      9.81 o 
   8   0   1     1746.47     1868.82    105.76 o 
   9   0   1      164.99      174.64     15.54 o 
  10   0   1      481.49      507.99     25.51 o 
  11   0   1       92.69       90.01     14.26 o 
  12   0   1       90.46      120.39     17.60 o 
  13   0   1       31.40       21.54     11.37 o 
 -14   1   1      129.06      139.34     18.84 o 
 -13   1   1      333.52      298.06     22.82 o 
 -12   1   1       39.89       49.35     11.60 o 
 -11   1   1       80.11       82.91      8.67 o 
 -10   1   1     1100.25     1025.29    108.63 o 
  -9   1   1      170.67      148.67     27.98 o 
  -8   1   1       71.28       60.19      6.11 o 
  -7   1   1     1167.90     1021.00    159.35 o 
  -6   1   1     2043.88     1958.95    324.18 o 
  -5   1   1      335.00      305.28     56.33 o 
  -4   1   1     1468.09     1359.07    305.36 o 
  -3   1   1     5071.73     4579.36    797.49 o 
  -2   1   1      257.91      273.11     11.64 o 
  -1   1   1      591.34      534.79     39.10 o 
   0   1   1     8982.48     8516.10    725.89 o 
   1   1   1     2404.64     2471.56    234.66 o 
   2   1   1      802.64      755.51    132.90 o 
   3   1   1      100.70       79.81      4.14 o 
   4   1   1     1014.20     1003.21     64.39 o 
   5   1   1      263.58      371.00     15.11 o 
   6   1   1     2425.75     2152.52    523.06 o 
   7   1   1       85.44       55.77      5.91 o 
   8   1   1       58.91       54.18      6.45 o 
   9   1   1      994.50     1040.66     57.19 o 
  10   1   1      181.09      182.14     11.13 o 
  11   1   1       10.81       20.26      9.19 o 
  12   1   1       42.47       41.99     11.76 o 
  13   1   1      261.79      226.27     21.07 o 
 -14   2   1       73.83       57.77     13.87 o 
 -13   2   1       22.79       33.91     11.19 o 
 -12   2   1       63.22       54.57      8.63 o 
 -11   2   1      243.63      217.00     17.67 o 
 -10   2   1       20.64       17.00      5.57 o 
  -9   2   1      379.86      339.96     65.22 o 
  -8   2   1      655.84      567.54     80.12 o 
  -7   2   1      143.93       49.72     73.06 o 
  -6   2   1     1358.72     1416.66     32.61 o 
  -5   2   1      726.04      622.30     65.76 o 
  -4   2   1      385.13      407.90     10.32 o 
  -3   2   1       16.60       23.96      2.13 o 
  -2   2   1     3842.86     3977.25    156.15 o 
  -1   2   1      322.11      289.40     13.06 o 
   0   2   1      268.19      331.45     18.98 o 
   1   2   1     1007.84     1048.70     42.27 o 
   2   2   1      729.71      753.29     23.80 o 
   3   2   1      352.98      360.16     15.98 o 
   4   2   1      296.61      203.69     42.97 o 
   5   2   1     1765.91     1512.09    357.41 o 
   6   2   1      147.76      109.66     20.60 o 
   7   2   1      272.79      203.68     31.53 o 
   8   2   1     1131.06     1012.84    152.72 o 
   9   2   1      184.68      163.09     30.74 o 
  10   2   1      204.91      155.20     52.42 o 
  11   2   1      125.62       43.31     59.71 o 
  12   2   1      151.46      171.79     19.10 o 
 -13   3   1       42.36       37.82     13.10 o 
 -12   3   1        7.55       17.84     11.82 o 
 -11   3   1       66.95       61.19     14.00 o 
 -10   3   1      216.60      217.52     12.67 o 
  -9   3   1      141.33      116.15     11.93 o 
  -8   3   1      108.37      106.34      8.49 o 
  -7   3   1      187.39      179.76     13.42 o 
  -6   3   1      275.36      264.04     10.69 o 
  -5   3   1      186.67      174.60      9.17 o 
  -4   3   1      117.48      110.52      9.76 o 
  -3   3   1      705.69      677.96     47.09 o 
  -2   3   1      217.34      259.76     16.87 o 
  -1   3   1       60.14       79.82     24.35 o 
   0   3   1      255.34      284.91      6.08 o 
   1   3   1      794.52      869.82     58.13 o 
   2   3   1      856.29      933.64     71.31 o 
   3   3   1       47.87       42.07      4.29 o 
   4   3   1      281.72      310.71      9.49 o 
   5   3   1        1.57        2.50      2.55 o 
   6   3   1      489.00      498.75     23.56 o 
   7   3   1      127.69      101.43     13.73 o 
   8   3   1       27.58       35.33     10.74 o 
   9   3   1       65.13       58.36     13.14 o 
  10   3   1       85.55       88.14     15.68 o 
  11   3   1        1.70        0.00      9.03 o 
  12   3   1        4.77        5.74     11.01 o 
 -12   4   1       11.17       14.52     11.72 o 
 -11   4   1       93.50       65.79     15.64 o 
 -10   4   1       14.92       15.95     11.29 o 
  -9   4   1       11.30       15.05     10.25 o 
  -8   4   1      103.83       95.51     15.62 o 
  -7   4   1      142.91      137.11     16.05 o 
  -6   4   1      178.49      180.19     17.07 o 
  -5   4   1       96.88       98.97     13.87 o 
  -4   4   1       82.86      102.98      7.71 o 
  -3   4   1       39.78       58.20      4.87 o 
  -2   4   1      393.11      401.54     22.07 o 
  -1   4   1      160.00      120.12     53.22 o 
   0   4   1      161.12      167.25     10.04 o 
   1   4   1      214.47      309.87     31.74 o 
   2   4   1      134.19      163.20     25.82 o 
   3   4   1        6.14        9.22      4.44 o 
   4   4   1        1.28        5.49      7.28 o 
   5   4   1      344.75      419.46     23.80 o 
   6   4   1        3.37        1.85      7.04 o 
   7   4   1      103.27       93.64     15.28 o 
   8   4   1      120.73      116.97     17.23 o 
   9   4   1       44.08       64.06     15.20 o 
  10   4   1       49.67       60.90     14.91 o 
  11   4   1       47.01       48.35     14.52 o 
 -10   5   1       10.42       22.34     12.23 o 
  -9   5   1       42.03       32.38     12.61 o 
  -8   5   1       31.60       28.38     12.29 o 
  -7   5   1       69.14       84.89     16.31 o 
  -6   5   1        5.21        8.71      9.70 o 
  -5   5   1        1.27        1.22      8.67 o 
  -4   5   1       29.30       23.52     10.52 o 
  -3   5   1       57.49       56.98     12.71 o 
  -2   5   1        0.07        0.00      4.40 o 
  -1   5   1        0.29        0.00      3.13 o 
   0   5   1       20.54       35.39      7.04 o 
   1   5   1       65.07       73.44      8.51 o 
   2   5   1       88.39       98.62     22.66 o 
   3   5   1        7.90        3.91      8.93 o 
   4   5   1       26.59       41.64     12.27 o 
   5   5   1       21.26       14.44     10.48 o 
   6   5   1       45.59       46.38     13.59 o 
   7   5   1       14.15       19.26     12.82 o 
   8   5   1       13.04        7.30     10.07 o 
   9   5   1       13.52       20.44     11.49 o 
  -7   6   1        2.86        0.00     11.09 o 
  -6   6   1        6.53       14.08     12.59 o 
  -5   6   1        8.46        8.46     11.60 o 
  -4   6   1        1.53        0.00      9.83 o 
  -3   6   1        3.08        0.00     10.29 o 
  -2   6   1       54.74       66.03     14.91 o 
  -1   6   1       23.49       18.94     11.09 o 
   0   6   1        0.73        1.54      6.43 o 
   1   6   1       13.96       28.36     12.02 o 
   2   6   1        2.39        3.93     10.23 o 
   3   6   1        7.01        8.38     10.70 o 
   4   6   1        9.56        4.62     11.19 o 
   5   6   1       10.68       24.43     13.55 o 
   6   6   1        1.50        0.00     11.07 o 
  -7  -6   2        3.88        0.00     14.36 o 
  -6  -6   2        2.86        7.40     15.48 o 
  -5  -6   2        6.91        0.00     16.64 o 
  -4  -6   2        0.23        0.00     13.69 o 
  -3  -6   2       28.51        0.37     14.26 o 
  -2  -6   2       20.16        1.91     16.54 o 
  -1  -6   2       14.72        9.62     20.18 o 
   0  -6   2        7.80        0.00     13.90 o 
   1  -6   2        7.43        4.36     11.38 o 
   2  -6   2        5.84        0.00     18.19 o 
   5  -6   2        1.21        5.17      9.05 o 
 -10  -5   2        9.27        7.87      9.36 o 
  -9  -5   2        1.50        1.32      7.79 o 
  -8  -5   2        6.01       12.84      8.56 o 
  -7  -5   2       35.35       57.98     11.76 o 
  -6  -5   2        9.91        0.00     14.42 o 
  -5  -5   2       80.24        7.36     13.93 o 
  -4  -5   2        2.87        0.45     14.32 o 
  -3  -5   2        3.49        0.00     11.94 o 
  -2  -5   2       86.92        0.16     12.33 o 
  -1  -5   2       68.52        1.72      9.75 o 
   0  -5   2       24.68        1.13     12.34 o 
   1  -5   2       67.19       48.11     22.93 o 
   2  -5   2       23.70       35.22      7.49 o 
   3  -5   2       20.10       15.50      6.51 o 
   4  -5   2       10.30       13.14      7.87 o 
   5  -5   2        7.98       17.76      9.03 o 
   6  -5   2       28.23       28.87     10.56 o 
   7  -5   2       49.68       55.88     13.41 o 
   8  -5   2        8.21        5.07      8.40 o 
 -12  -4   2        2.83        9.93      9.52 o 
 -11  -4   2       48.80       46.91     13.08 o 
 -10  -4   2       34.10       34.13     11.51 o 
  -9  -4   2      164.80      184.87     17.62 o 
  -8  -4   2      107.12      130.23     14.57 o 
  -7  -4   2      117.51      185.56     15.70 o 
  -6  -4   2       65.66       77.28     10.92 o 
  -5  -4   2       47.73       63.59      9.46 o 
  -4  -4   2       98.15      108.67     68.07 o 
  -3  -4   2       79.99       85.63     46.01 o 
  -2  -4   2       89.11       77.27     40.73 o 
   0  -4   2       97.77       15.13     15.56 o 
   1  -4   2        9.64       26.51     17.29 o 
   2  -4   2      303.91      382.25     13.90 o 
   3  -4   2      253.02      266.61     19.22 o 
   4  -4   2       33.69       44.52      8.20 o 
   5  -4   2       16.09       24.77      7.12 o 
   6  -4   2      110.84      144.78     15.52 o 
   7  -4   2       38.90       62.29     12.69 o 
   8  -4   2       30.70       22.52     10.39 o 
   9  -4   2       22.57       24.17     10.94 o 
  10  -4   2       45.79       47.52     13.67 o 
 -13  -3   2        3.50        2.10      8.44 o 
 -12  -3   2       97.67      114.69     16.92 o 
 -11  -3   2       60.41       86.45     14.59 o 
 -10  -3   2      159.67      147.05     16.07 o 
  -9  -3   2      114.18      106.02     13.79 o 
  -8  -3   2      477.97      532.05     24.25 o 
  -7  -3   2       17.48       22.25      7.20 o 
  -6  -3   2      167.39      260.58     15.40 o 
  -5  -3   2     1016.82     1217.69     29.17 o 
  -4  -3   2       37.43       39.38      6.39 o 
  -3  -3   2      393.16      504.44    208.53 o 
  -2  -3   2     1415.35     1274.95    492.43 o 
  -1  -3   2      137.32      129.38     56.20 o 
   0  -3   2      424.14      439.20     83.14 o 
   1  -3   2      390.81      491.67     20.55 o 
   2  -3   2      718.75      903.24     25.53 o 
   3  -3   2       45.97       47.27      6.74 o 
   4  -3   2      185.82      162.34     10.15 o 
   5  -3   2      134.41      153.76     10.05 o 
   6  -3   2       97.09      118.77     10.69 o 
   7  -3   2      162.14      201.55     17.23 o 
   8  -3   2      127.24      139.34     15.72 o 
   9  -3   2       40.07       39.97     11.62 o 
  10  -3   2       13.11       16.48     10.09 o 
  11  -3   2       47.01       40.64     12.49 o 
 -14  -2   2       29.86       39.04     12.84 o 
 -13  -2   2      234.62      248.14     22.46 o 
 -12  -2   2        3.67        0.00      7.02 o 
 -11  -2   2       59.34       85.13     13.87 o 
 -10  -2   2      178.52      139.02     15.01 o 
  -9  -2   2      719.67      726.93     28.36 o 
  -8  -2   2      460.12      504.73     22.40 o 
  -7  -2   2      338.54      452.29     19.81 o 
  -6  -2   2      419.65      448.22     18.15 o 
  -5  -2   2      332.66      427.17     16.25 o 
  -4  -2   2      381.10      325.27     12.94 o 
  -3  -2   2      479.77      702.26     16.48 o 
  -2  -2   2      449.88      541.26    114.94 o 
  -1  -2   2     2219.55     2394.89    406.70 o 
   0  -2   2      266.20      221.89     12.43 o 
   1  -2   2      670.12      720.38     19.89 o 
   2  -2   2     1882.85     2060.15    371.80 o 
   3  -2   2     1468.22     1439.59    105.13 o 
   4  -2   2       42.19       78.64     11.12 o 
   5  -2   2       44.44       44.31      8.12 o 
   6  -2   2     1549.84     1666.26     48.20 o 
   7  -2   2       85.57       77.02     12.67 o 
   8  -2   2      549.94      567.96     56.79 o 
   9  -2   2       52.67       29.15     10.33 o 
  10  -2   2      143.11      154.15     17.60 o 
  11  -2   2       36.75       38.49     12.39 o 
  12  -2   2       16.94        7.53     10.96 o 
 -14  -1   2       37.87       24.23     12.21 o 
 -13  -1   2       84.51       58.77     13.81 o 
 -12  -1   2      274.82      283.02     21.91 o 
 -11  -1   2      112.74      149.56     16.31 o 
 -10  -1   2       31.71       25.69      8.28 o 
  -9  -1   2     1307.09     1249.26     35.15 o 
  -8  -1   2      790.28      812.98     26.77 o 
  -7  -1   2      666.49      792.92     24.43 o 
  -6  -1   2     1068.12     1183.74     27.20 o 
  -5  -1   2     3936.24     4424.04     47.68 o 
  -4  -1   2       12.87        6.92      2.89 o 
  -3  -1   2      271.09      388.15     11.09 o 
  -2  -1   2     4146.31     4202.64    428.60 o 
  -1  -1   2     6167.32     5367.02    166.53 o 
   0  -1   2    13687.54    10451.33   1874.85 o 
   1  -1   2     4496.25     5351.77    828.66 o 
   2  -1   2     2478.10     2701.94    113.19 o 
   3  -1   2      377.39      420.45     22.60 o 
   4  -1   2     1440.29     1702.81     40.39 o 
   5  -1   2     1431.07     1548.73     24.65 o 
   6  -1   2      250.96      265.75      8.14 o 
   7  -1   2      336.08      371.26     18.55 o 
   8  -1   2      364.19      395.53     16.39 o 
   9  -1   2      228.97      210.43     13.53 o 
  10  -1   2       46.23       81.59     13.98 o 
  11  -1   2      320.23      318.19     23.56 o 
  12  -1   2       10.19       21.34     11.66 o 
  13  -1   2        4.44        0.94     10.29 o 
 -15   0   2        9.42        7.69     10.58 o 
 -14   0   2       21.51       25.14     11.07 o 
 -13   0   2      685.97      597.33     30.82 o 
 -12   0   2       28.55       26.87      9.74 o 
 -11   0   2      102.08       84.40     12.92 o 
 -10   0   2      705.78      629.21     26.42 o 
  -9   0   2      454.89      482.34     29.41 o 
  -8   0   2      369.66      310.19     22.73 o 
  -7   0   2       92.04      115.99      6.12 o 
  -6   0   2      975.76     1039.41     63.11 o 
  -5   0   2       23.65       28.43      2.94 o 
  -4   0   2     1401.84     1207.62    148.16 o 
  -3   0   2      140.47      102.20      6.36 o 
  -2   0   2      578.97      505.26     10.42 o 
  -1   0   2     1572.37      949.09    588.69 o 
   0   0   2     3602.61     4432.93    163.64 o 
   1   0   2     1275.35     1440.67     30.51 o 
   2   0   2       73.06       69.41      3.28 o 
   3   0   2     1844.35     2209.47     28.38 o 
   4   0   2       27.56       36.44      9.06 o 
   5   0   2      122.00      128.62      5.86 o 
   6   0   2     1773.10     1922.01     45.63 o 
   7   0   2       50.76       58.29      6.06 o 
   8   0   2      216.28      226.66     10.73 o 
   9   0   2       20.59       24.06      5.84 o 
  10   0   2      810.43      845.49     32.85 o 
  11   0   2        0.17        0.00      7.20 o 
  12   0   2      101.77       92.25     16.11 o 
  13   0   2       77.14       91.38     18.04 o 
 -14   1   2       37.87       29.56     11.47 o 
 -13   1   2       84.51       72.56     13.57 o 
 -12   1   2      274.82      221.49     18.84 o 
 -11   1   2      112.74      103.78      9.05 o 
 -10   1   2       31.71       37.86      9.02 o 
  -9   1   2     1307.09     1207.62    187.96 o 
  -8   1   2      790.28      714.39     84.99 o 
  -7   1   2      666.49      712.06    120.23 o 
  -6   1   2     1068.12      982.80    164.19 o 
  -5   1   2     3936.24     3441.20    640.58 o 
  -4   1   2       12.87       17.28      2.61 o 
  -3   1   2      271.09      202.93     14.06 o 
  -2   1   2     4146.31     4463.51    249.26 o 
  -1   1   2     6167.32     3132.85   1934.28 o 
   0   1   2    13687.53    14403.25    619.80 o 
   1   1   2     4496.24     4617.65     74.60 o 
   2   1   2     2478.10     2991.28     69.12 o 
   3   1   2      377.39      429.54     14.88 o 
   4   1   2     1440.29     1538.32     19.03 o 
   5   1   2     1431.07     1445.15     61.16 o 
   6   1   2      250.96      249.74     14.54 o 
   7   1   2      336.08      193.73     98.28 o 
   8   1   2      364.19      345.86     31.43 o 
   9   1   2      228.97      207.96     11.88 o 
  10   1   2       46.23       39.99      7.44 o 
  11   1   2      320.23      287.95     21.48 o 
  12   1   2       10.19       13.59      9.78 o 
  13   1   2        4.44        1.18      8.67 o 
 -14   2   2       29.86       41.58     12.65 o 
 -13   2   2      234.62      227.77     20.12 o 
 -12   2   2        3.67        2.41      6.66 o 
 -11   2   2       59.34       48.75      8.64 o 
 -10   2   2      178.52      188.60     13.81 o 
  -9   2   2      719.67      592.83    119.35 o 
  -8   2   2      460.11      421.15     61.10 o 
  -7   2   2      338.54      268.27     40.30 o 
  -6   2   2      419.65      378.12     61.44 o 
  -5   2   2      332.66      353.88     13.02 o 
  -4   2   2      381.10      401.30      7.82 o 
  -3   2   2      479.77      466.15      7.95 o 
  -2   2   2      449.88      512.21     15.87 o 
  -1   2   2     2219.55     1422.38    778.19 o 
   0   2   2      266.20      244.71     20.44 o 
   1   2   2      670.11      815.82     14.42 o 
   2   2   2     1882.85     2081.86     26.17 o 
   3   2   2     1468.22     1309.72    238.33 o 
   4   2   2       42.19       33.77      6.68 o 
   5   2   2       44.44       53.86     18.37 o 
   6   2   2     1549.84     1287.43    220.43 o 
   7   2   2       85.57       84.04     16.50 o 
   8   2   2      549.94      433.51     77.50 o 
   9   2   2       52.67       62.43     10.38 o 
  10   2   2      143.11      150.96     16.80 o 
  11   2   2       36.75       28.68     12.06 o 
  12   2   2       16.94       12.49     11.37 o 
 -13   3   2        3.50        1.89      9.99 o 
 -12   3   2       97.67      109.23     11.17 o 
 -11   3   2       60.41       29.96     25.07 o 
 -10   3   2      159.67       40.40     67.06 o 
  -9   3   2      114.18      133.61     15.01 o 
  -8   3   2      477.96      452.91     50.62 o 
  -7   3   2       17.48       17.54      7.40 o 
  -6   3   2      167.39      173.76      9.09 o 
  -5   3   2     1016.82     1109.26     29.69 o 
  -4   3   2       37.43       42.02      3.58 o 
  -3   3   2      393.16      455.84     23.84 o 
  -2   3   2     1415.35     1588.98     43.48 o 
  -1   3   2      137.32       34.06     45.25 o 
   0   3   2      424.14      425.19     24.75 o 
   1   3   2      390.81      369.45     50.77 o 
   2   3   2      718.75      825.52     23.27 o 
   3   3   2       45.97       48.25      8.93 o 
   4   3   2      185.82      140.02     12.94 o 
   5   3   2      134.41      128.16     13.12 o 
   6   3   2       97.09      105.41     13.06 o 
   7   3   2      162.14      162.49     16.07 o 
   8   3   2      127.24      125.43     15.62 o 
   9   3   2       40.07       31.69     11.72 o 
  10   3   2       13.11       17.62     11.03 o 
  11   3   2       47.01       49.02     14.28 o 
 -12   4   2        2.83       12.86     12.00 o 
 -11   4   2       48.80       65.10     15.34 o 
 -10   4   2       34.10       54.70     14.18 o 
  -9   4   2      164.80      146.89     17.58 o 
  -8   4   2      107.13      144.00     16.78 o 
  -7   4   2      117.51      107.55     15.07 o 
  -6   4   2       65.66       79.00      9.14 o 
  -5   4   2       47.73       69.53      7.21 o 
  -4   4   2       98.15      110.62      8.12 o 
  -3   4   2       79.99       74.62      5.51 o 
  -2   4   2       89.11       92.87      6.62 o 
  -1   4   2      271.46      236.32     93.79 o 
   0   4   2       97.77       42.38     31.65 o 
   1   4   2        9.64       14.04      3.50 o 
   2   4   2      303.91      265.15     61.19 o 
   3   4   2      253.02      300.60     19.61 o 
   4   4   2       33.69       32.32     10.25 o 
   5   4   2       16.09       23.13     10.11 o 
   6   4   2      110.84      140.71     16.50 o 
   7   4   2       38.90       53.20     12.94 o 
   8   4   2       30.70       40.32     12.53 o 
   9   4   2       22.57       22.15     12.10 o 
  10   4   2       45.79       39.26     13.49 o 
 -10   5   2        9.27        1.40      9.48 o 
  -9   5   2        1.50        7.71      9.52 o 
  -8   5   2        6.01       11.49     10.78 o 
  -7   5   2       35.35       26.93     12.35 o 
  -6   5   2        9.91       35.17     12.39 o 
  -5   5   2       80.24      118.92     16.99 o 
  -4   5   2        2.87        7.53      8.85 o 
  -3   5   2        3.49        6.37      8.58 o 
  -2   5   2       86.92      138.03     10.48 o 
  -1   5   2       68.52       75.59     36.30 o 
   0   5   2       24.68       41.29      5.78 o 
   1   5   2       67.19       83.78     15.56 o 
   2   5   2       23.70       38.91     11.53 o 
   3   5   2       20.10       23.13     10.54 o 
   4   5   2       10.30       18.10     10.92 o 
   5   5   2        7.98       18.25     11.15 o 
   6   5   2       28.23       25.63     12.43 o 
   7   5   2       49.68       60.42     16.07 o 
   8   5   2        8.21        3.52      9.93 o 
  -7   6   2        3.88        0.00     10.54 o 
  -6   6   2        2.86        5.72     12.21 o 
  -5   6   2        6.91       23.29     13.08 o 
  -4   6   2        0.23        0.00      9.99 o 
  -3   6   2       28.51       23.94     12.37 o 
  -2   6   2       20.16       21.89     11.72 o 
  -1   6   2       14.72       20.65     11.64 o 
   0   6   2        7.80       11.05      7.27 o 
   1   6   2        7.43        5.39     10.13 o 
   2   6   2        5.84        8.54     11.01 o 
   3   6   2       21.55       14.91     12.19 o 
   4   6   2        3.05        9.52     12.06 o 
   5   6   2        1.21        0.00     10.88 o 
  -7  -6   3        1.03        0.00     16.92 o 
  -6  -6   3        3.22        0.00     14.79 o 
  -5  -6   3        8.35        0.00     12.86 o 
  -4  -6   3       10.10        0.00     13.83 o 
  -3  -6   3       28.71        0.94     16.84 o 
  -2  -6   3        4.30        0.00     18.59 o 
  -1  -6   3        5.24        0.00     19.87 o 
   0  -6   3        0.06        4.82     14.02 o 
   1  -6   3        2.20        8.28     16.27 o 
   3  -6   3        3.47        4.64      8.36 o 
   4  -6   3        0.15        2.83      8.18 o 
 -10  -5   3        4.89       23.09     11.07 o 
  -9  -5   3        5.29        0.00      6.39 o 
  -8  -5   3       52.17        0.00     16.01 o 
  -7  -5   3       47.80        0.45     15.64 o 
  -6  -5   3       30.86        5.25     15.58 o 
  -5  -5   3        7.82        8.48     16.48 o 
  -2  -5   3       34.77        0.00     15.09 o 
   0  -5   3       95.92       21.38     20.55 o 
   1  -5   3       47.03       55.55     16.92 o 
   2  -5   3        7.82       21.92      7.36 o 
   3  -5   3      130.36      142.32     28.61 o 
   4  -5   3       19.35       26.59      9.99 o 
   5  -5   3       36.14       43.23     11.72 o 
   6  -5   3       12.99       16.56      9.60 o 
   7  -5   3       10.13       15.66      9.64 o 
   8  -5   3        8.94       13.26     10.19 o 
 -12  -4   3       13.75       29.64     12.10 o 
 -11  -4   3       10.94       14.69     10.35 o 
 -10  -4   3       17.66       31.65     11.09 o 
  -9  -4   3       20.44       39.91     10.86 o 
  -8  -4   3      173.36      159.48     15.40 o 
  -7  -4   3       61.81       84.16     11.49 o 
  -6  -4   3       46.24       66.37     40.82 o 
  -5  -4   3       46.98       52.89     37.58 o 
  -4  -4   3       74.38       69.67     42.07 o 
  -2  -4   3      109.00        9.01     12.75 o 
  -1  -4   3      120.67        6.47     14.63 o 
   0  -4   3       29.51       13.95     16.25 o 
   1  -4   3       39.96       55.07     16.54 o 
   2  -4   3      197.86      201.34     33.36 o 
   3  -4   3       42.56       61.21      8.06 o 
   4  -4   3       75.93       68.84     16.40 o 
   5  -4   3       18.63       34.26      8.41 o 
   6  -4   3       16.58       16.11      8.99 o 
   7  -4   3       46.45       60.27     13.06 o 
   8  -4   3        3.56        8.28      8.44 o 
   9  -4   3        5.83       11.05      9.15 o 
  10  -4   3       18.28       39.06     13.45 o 
 -13  -3   3       29.38       33.16     12.12 o 
 -12  -3   3       43.03       61.37     14.22 o 
 -11  -3   3      447.93      530.28     28.46 o 
 -10  -3   3       38.16       26.95      9.76 o 
  -9  -3   3       16.85       14.36      7.93 o 
  -8  -3   3      425.15      581.30     24.76 o 
  -7  -3   3      596.93      631.79     23.96 o 
  -6  -3   3       35.49       46.60      7.87 o 
  -5  -3   3      160.29      183.18     89.83 o 
  -4  -3   3      405.27      364.84    129.89 o 
  -3  -3   3      550.87      646.18    158.30 o 
  -2  -3   3      172.48      197.25     40.44 o 
  -1  -3   3      396.65      540.77    107.79 o 
   0  -3   3      787.77      681.75     24.84 o 
   1  -3   3       74.40       94.57     21.34 o 
   2  -3   3      224.04      217.70     39.43 o 
   3  -3   3      247.62      241.70     14.09 o 
   4  -3   3       41.10       39.37      5.00 o 
   5  -3   3      235.37      265.13     12.93 o 
   6  -3   3       64.26       70.62     13.79 o 
   7  -3   3       65.58       61.24     10.28 o 
   8  -3   3      124.19      114.41     15.81 o 
   9  -3   3       35.25       32.32     11.37 o 
  10  -3   3        9.67       10.15      9.72 o 
  11  -3   3       17.44       19.57     12.43 o 
 -14  -2   3       12.74       18.76     10.48 o 
 -13  -2   3       24.37       18.08     10.31 o 
 -12  -2   3      334.76      381.46     25.16 o 
 -11  -2   3       38.56       66.19     12.65 o 
 -10  -2   3       69.33       71.50     11.88 o 
  -9  -2   3      178.31      288.72     18.33 o 
  -8  -2   3      768.67      775.06     26.79 o 
  -7  -2   3       46.50       67.76      9.13 o 
  -6  -2   3      292.58      336.95     15.50 o 
  -5  -2   3     1162.41     1386.43     27.73 o 
  -4  -2   3      372.78      369.79     37.01 o 
  -3  -2   3      910.65     1038.01    112.37 o 
  -2  -2   3      589.16      606.58     69.43 o 
  -1  -2   3     2986.04     2759.89     57.36 o 
   0  -2   3     1761.26     1593.49    185.83 o 
   1  -2   3     1107.26      996.83    195.93 o 
   2  -2   3       88.29      146.15     30.18 o 
   3  -2   3      116.30      114.85      5.74 o 
   4  -2   3     1031.62     1099.20     47.90 o 
   5  -2   3      109.94      135.73      6.78 o 
   6  -2   3       52.78       68.96      7.78 o 
   7  -2   3      138.53      215.59     12.68 o 
   8  -2   3      537.51      564.03     19.54 o 
   9  -2   3       30.00       59.57     40.63 o 
  10  -2   3       44.43       62.06     13.81 o 
  11  -2   3      102.35       95.77     16.78 o 
  12  -2   3       23.02       30.53     13.41 o 
 -15  -1   3        4.51        2.32     10.09 o 
 -14  -1   3      143.34      114.93     17.70 o 
 -13  -1   3      140.94      117.60     16.68 o 
 -12  -1   3       97.54       99.49     14.69 o 
 -11  -1   3      413.63      412.20     23.45 o 
 -10  -1   3       63.15       57.79     10.52 o 
  -9  -1   3      163.16      138.33     13.26 o 
  -8  -1   3      412.37      423.04     19.61 o 
  -7  -1   3     1404.11     1410.68     31.94 o 
  -6  -1   3      453.35      543.28     18.55 o 
  -5  -1   3      271.49      283.53     12.35 o 
  -4  -1   3     3739.86     3150.69    126.85 o 
  -3  -1   3      720.69      582.77     20.36 o 
  -2  -1   3      495.61      428.42     19.83 o 
  -1  -1   3     3864.76     3270.39    302.70 o 
   0  -1   3     9149.99     8772.21    933.13 o 
   1  -1   3      286.86      332.58     32.80 o 
   2  -1   3     1352.02     1560.38    107.25 o 
   3  -1   3     1590.46     1736.95     49.89 o 
   4  -1   3      344.89      376.47      9.05 o 
   5  -1   3     1071.49     1113.84     23.28 o 
   6  -1   3      749.78      916.01     30.00 o 
   7  -1   3      535.19      572.54     13.43 o 
   8  -1   3     1343.17     1420.61     48.84 o 
   9  -1   3      216.50      189.68     13.15 o 
  10  -1   3       17.26       18.31      9.62 o 
  11  -1   3       36.62       35.48     12.23 o 
  12  -1   3      212.97      184.16     21.56 o 
 -15   0   3      363.77      324.72     26.30 o 
 -14   0   3        0.57        0.00      7.67 o 
 -13   0   3      153.86      111.41     15.68 o 
 -12   0   3      136.94      122.07     14.73 o 
 -11   0   3      250.02      243.50     18.19 o 
 -10   0   3      153.32      120.49     12.98 o 
  -9   0   3      701.31      634.87     87.41 o 
  -8   0   3     1592.92     1490.42     97.96 o 
  -7   0   3        0.73        1.91      2.11 o 
  -6   0   3     3441.89     3257.95    317.38 o 
  -5   0   3      537.81      482.18     41.50 o 
  -4   0   3      597.37      566.26     60.54 o 
  -3   0   3     2234.09     1787.31     24.02 o 
  -2   0   3     1362.49     1002.61    341.79 o 
  -1   0   3     5646.09     6089.85    253.93 o 
   0   0   3     8784.51     9275.96    283.91 o 
   1   0   3     2644.88     2922.28     46.66 o 
   2   0   3      241.32      248.31     14.03 o 
   3   0   3       19.77       28.50      6.16 o 
   4   0   3     2337.43     2455.78     21.49 o 
   5   0   3      845.18      949.76     22.31 o 
   6   0   3        8.78       12.18      3.49 o 
   7   0   3      340.03      344.76     10.72 o 
   8   0   3      252.37      268.94     12.17 o 
   9   0   3      178.19      171.88     11.03 o 
  10   0   3        2.55        1.06      7.40 o 
  11   0   3      140.89      147.66     18.04 o 
  12   0   3        2.98        7.26      9.89 o 
 -15   1   3        4.51        9.24     10.48 o 
 -14   1   3      143.34      146.00     18.57 o 
 -13   1   3      140.94      129.70     16.15 o 
 -12   1   3       97.54      111.01     14.77 o 
 -11   1   3      413.63      376.42     39.34 o 
 -10   1   3       63.15       60.54     12.62 o 
  -9   1   3      163.16      144.67     17.94 o 
  -8   1   3      412.37      376.45     24.99 o 
  -7   1   3     1404.11     1287.35    180.55 o 
  -6   1   3      453.35      433.97     57.51 o 
  -5   1   3      271.49      226.83     16.76 o 
  -4   1   3     3739.86     3777.28    196.46 o 
  -3   1   3      720.69      840.76     46.20 o 
  -2   1   3      495.61      414.00     77.35 o 
  -1   1   3     3864.76     4817.18     52.39 o 
   0   1   3     9149.99    10021.76    365.52 o 
   1   1   3      286.86      378.95      5.86 o 
   2   1   3     1352.02     1494.02     46.18 o 
   3   1   3     1590.46     1783.29     19.61 o 
   4   1   3      344.89      404.69     10.67 o 
   5   1   3     1071.49     1173.49     19.30 o 
   6   1   3      749.78      767.94     17.00 o 
   7   1   3      535.19      591.88     23.72 o 
   8   1   3     1343.17     1283.46     35.70 o 
   9   1   3      216.51      248.36     12.76 o 
  10   1   3       17.26       14.60      6.56 o 
  11   1   3       36.62       32.14     11.45 o 
  12   1   3      212.97      213.15     21.40 o 
 -14   2   3       12.74       20.69     10.56 o 
 -13   2   3       24.37       20.59      9.78 o 
 -12   2   3      334.76      333.95     27.46 o 
 -11   2   3       38.56       31.15      6.58 o 
 -10   2   3       69.33       79.06      8.20 o 
  -9   2   3      178.31      130.05      9.10 o 
  -8   2   3      768.66      718.14     80.92 o 
  -7   2   3       46.50       42.89      5.44 o 
  -6   2   3      292.58      274.70     22.49 o 
  -5   2   3     1162.41     1104.33     18.70 o 
  -4   2   3      372.78      397.28      7.38 o 
  -3   2   3      910.65      860.23     48.65 o 
  -2   2   3      589.16      594.09     37.87 o 
  -1   2   3     2986.03     3098.07    297.38 o 
   0   2   3     1761.26     2147.76     23.64 o 
   1   2   3     1107.26     1128.23     18.15 o 
   2   2   3       88.29       90.70      6.19 o 
   3   2   3      116.30       97.16     22.65 o 
   4   2   3     1031.62      819.18    150.92 o 
   5   2   3      109.94       80.59     18.82 o 
   6   2   3       52.78       44.54      6.38 o 
   7   2   3      138.53       94.48     19.66 o 
   8   2   3      537.51      542.90     26.26 o 
   9   2   3       30.00       32.95     11.27 o 
  10   2   3       44.43       50.75     13.10 o 
  11   2   3      102.35       96.99     16.56 o 
 -13   3   3       29.38       26.45      8.14 o 
 -12   3   3       43.03       49.18      8.80 o 
 -11   3   3      447.93      469.87     23.12 o 
 -10   3   3       38.16       49.25      7.73 o 
  -9   3   3       16.85       11.79      5.01 o 
  -8   3   3      425.15      487.80     29.07 o 
  -7   3   3      596.93      591.30     16.66 o 
  -6   3   3       35.49       29.97      5.15 o 
  -5   3   3      160.29      190.86      6.23 o 
  -4   3   3      405.27      485.74      9.85 o 
  -3   3   3      550.87      595.12     21.76 o 
  -2   3   3      172.49      166.50      8.61 o 
  -1   3   3      396.65      456.46     29.09 o 
   0   3   3      787.77      885.55     94.19 o 
   1   3   3       74.40       96.54      7.45 o 
   2   3   3      224.04      214.34     18.41 o 
   3   3   3      247.62      271.53     16.70 o 
   4   3   3       41.10       49.25     10.21 o 
   5   3   3      235.37      234.00     17.33 o 
   6   3   3       64.26       70.45     12.47 o 
   7   3   3       65.58       91.21     14.44 o 
   8   3   3      124.19      101.77     15.72 o 
   9   3   3       35.25       38.18     12.86 o 
  10   3   3        9.67        1.22      9.83 o 
  11   3   3       17.44       18.45     11.82 o 
 -12   4   3       13.75       20.40     12.53 o 
 -11   4   3       10.94       11.25     10.58 o 
 -10   4   3       17.66       17.49     10.76 o 
  -9   4   3       20.44       17.11      9.74 o 
  -8   4   3      173.36      179.88     11.47 o 
  -7   4   3       61.81       67.28      7.97 o 
  -6   4   3       46.24       51.66      7.05 o 
  -5   4   3       46.98       54.04     10.81 o 
  -4   4   3       74.38       83.79      9.64 o 
  -3   4   3      308.96      344.49     12.48 o 
  -2   4   3      109.00      113.48      8.33 o 
  -1   4   3      120.67      150.12     10.64 o 
   0   4   3       29.51       38.14      4.74 o 
   1   4   3       39.96       56.51      6.97 o 
   2   4   3      197.86      178.87     15.91 o 
   3   4   3       42.56       53.52     11.57 o 
   4   4   3       75.93       93.59     14.44 o 
   5   4   3       18.63        6.14      8.81 o 
   6   4   3       16.58       12.90      9.40 o 
   7   4   3       46.45       57.20     14.00 o 
   8   4   3        3.56        6.16      9.99 o 
   9   4   3        5.83        7.06     10.48 o 
  10   4   3       18.28       18.19     12.14 o 
 -10   5   3        4.89        5.80      9.91 o 
  -9   5   3        5.29        2.44      8.81 o 
  -8   5   3       52.17       74.72     15.77 o 
  -7   5   3       47.80       64.71     15.32 o 
  -6   5   3       30.86       27.65     11.82 o 
  -5   5   3        7.82       15.72     10.27 o 
  -4   5   3      111.06      117.58     16.50 o 
  -3   5   3       41.71       33.93      6.93 o 
  -2   5   3       34.77       48.48      6.06 o 
  -1   5   3       71.87       54.84     15.58 o 
   0   5   3       95.92      101.26      7.80 o 
   1   5   3       47.03       45.67     11.08 o 
   2   5   3        7.82       10.82      9.58 o 
   3   5   3      130.36      164.87     18.17 o 
   4   5   3       19.35       21.40     11.35 o 
   5   5   3       36.14       31.08     12.77 o 
   6   5   3       12.99        7.18     11.01 o 
   7   5   3       10.13       16.03     12.90 o 
   8   5   3        8.94        3.15     10.07 o 
  -7   6   3        1.03        1.36     11.72 o 
  -6   6   3        3.22        3.54     11.66 o 
  -5   6   3        8.35       21.54     12.86 o 
  -4   6   3       10.10        8.89     11.01 o 
  -3   6   3       28.71       44.83     13.79 o 
  -2   6   3        4.30       11.49     11.27 o 
  -1   6   3        5.24        6.69      9.97 o 
   0   6   3        0.06        0.00      5.94 o 
   1   6   3        2.20        9.70     10.96 o 
   2   6   3       12.86        0.00     10.09 o 
   3   6   3        3.47        7.59     11.76 o 
   4   6   3        0.15        2.07     11.62 o 
  -7  -6   4       20.73        0.00     13.02 o 
  -6  -6   4        6.37        0.39     14.22 o 
  -5  -6   4        2.18        0.00     15.26 o 
  -4  -6   4        4.05        0.00     17.23 o 
  -3  -6   4       14.91       14.95     19.43 o 
  -2  -6   4       12.69        0.00     19.75 o 
  -1  -6   4       25.63       12.57     16.29 o 
   0  -6   4        1.16        3.07     16.84 o 
   1  -6   4        4.66        8.08      7.35 o 
   2  -6   4        2.08        2.81      7.89 o 
   3  -6   4        1.63        4.48      8.06 o 
   4  -6   4       14.76       16.42      9.95 o 
 -10  -5   4       17.56        5.39     19.12 o 
  -9  -5   4       31.16        0.00     17.74 o 
  -8  -5   4        6.21        3.17     17.86 o 
  -7  -5   4       19.08        6.43     18.04 o 
  -6  -5   4       40.46        6.57     14.91 o 
  -5  -5   4       19.35        0.00     11.96 o 
  -4  -5   4       28.54        0.00     13.65 o 
  -2  -5   4       88.00        9.05     16.36 o 
  -1  -5   4       15.77        4.62     18.71 o 
   0  -5   4       40.15       42.96     17.86 o 
   1  -5   4       35.07       21.26      6.66 o 
   2  -5   4       24.07       32.24      8.05 o 
   3  -5   4       21.08       33.01      8.93 o 
   4  -5   4        2.27       13.51      8.69 o 
   5  -5   4       15.72       23.35     10.17 o 
   6  -5   4       21.33       28.80     11.29 o 
   7  -5   4       21.85       29.84     11.66 o 
 -12  -4   4        2.91       21.36     11.13 o 
 -11  -4   4       35.34       62.53     13.89 o 
 -10  -4   4      108.88      142.86     16.21 o 
  -9  -4   4       91.73       53.76     47.15 o 
  -8  -4   4       94.79      152.86     94.66 o 
  -7  -4   4      204.36      196.69    118.99 o 
  -6  -4   4       14.27        9.44      5.77 o 
  -5  -4   4       23.89       25.66     19.96 o 
  -4  -4   4        8.41        4.86     12.39 o 
  -2  -4   4       29.42        0.00     13.49 o 
  -1  -4   4       50.35        0.00     14.61 o 
   0  -4   4       66.48       58.71     18.45 o 
   1  -4   4       45.37       57.84     18.97 o 
   2  -4   4       62.14       76.78     38.31 o 
   3  -4   4       29.74       37.27      5.68 o 
   4  -4   4       95.47      104.39     10.02 o 
   5  -4   4       41.68       58.97     10.21 o 
   6  -4   4       63.47       69.16     13.41 o 
   7  -4   4       30.47       30.05     11.37 o 
   8  -4   4       20.45       31.94     11.98 o 
   9  -4   4       47.64       38.81     13.04 o 
 -14  -3   4        5.52        1.63      8.44 o 
 -13  -3   4       94.64       91.36     16.56 o 
 -12  -3   4       35.86       40.66     12.51 o 
 -11  -3   4       20.41       39.16     11.19 o 
 -10  -3   4      147.05      121.57     14.32 o 
  -9  -3   4      391.30      473.08     23.45 o 
  -8  -3   4      119.53      111.82     12.23 o 
  -7  -3   4       39.53       50.05     30.26 o 
  -6  -3   4      374.14      350.51    151.60 o 
  -5  -3   4       78.50       66.38     30.90 o 
  -4  -3   4       72.39       63.77     19.21 o 
  -3  -3   4      361.53      339.95     47.32 o 
  -2  -3   4      256.05      199.21     28.46 o 
  -1  -3   4      273.68      281.60     20.26 o 
   0  -3   4      112.59       68.14     31.86 o 
   1  -3   4      876.86      805.75    151.40 o 
   2  -3   4       15.89       24.57      5.61 o 
   3  -3   4      178.04      171.71      8.45 o 
   4  -3   4      188.85      194.21      8.61 o 
   5  -3   4      359.75      384.45     15.93 o 
   6  -3   4      183.28      219.51     23.11 o 
   7  -3   4      160.45      198.81     13.53 o 
   8  -3   4      123.65      129.78     17.27 o 
   9  -3   4        6.38        9.74      9.76 o 
  10  -3   4       65.04       58.04     15.30 o 
 -14  -2   4      180.44      181.76     19.94 o 
 -13  -2   4       27.09       23.41     10.58 o 
 -12  -2   4       23.05       19.22      9.52 o 
 -11  -2   4      323.65      357.62     22.58 o 
 -10  -2   4      712.47      711.06     29.01 o 
  -9  -2   4       44.54       46.28      9.46 o 
  -8  -2   4      385.73      439.37     20.85 o 
  -7  -2   4     1399.80     1624.96     35.17 o 
  -6  -2   4       20.54       14.75      4.58 o 
  -5  -2   4     1277.62     1328.83     96.11 o 
  -4  -2   4      384.00      310.25     25.91 o 
  -3  -2   4      602.93      555.79     14.91 o 
  -2  -2   4     1151.24     1061.35     67.02 o 
  -1  -2   4      227.33      268.36     14.71 o 
   0  -2   4       23.36       16.70      6.10 o 
   1  -2   4     1746.10     1985.88    398.10 o 
   2  -2   4     1506.84     1724.09    231.67 o 
   3  -2   4      122.60      163.13      9.53 o 
   4  -2   4      144.23      161.25      7.44 o 
   5  -2   4      313.52      329.65     11.18 o 
   6  -2   4      545.59      624.33     16.96 o 
   7  -2   4        2.58        5.04      6.26 o 
   8  -2   4       59.92       72.22     12.86 o 
   9  -2   4      201.91      215.90     18.57 o 
  10  -2   4       11.31       14.54     10.27 o 
  11  -2   4        7.66        8.40     10.46 o 
 -15  -1   4      103.40       91.72     17.45 o 
 -14  -1   4       33.63       40.46     13.14 o 
 -13  -1   4      418.20      319.64     23.11 o 
 -12  -1   4      157.67      171.63     16.80 o 
 -11  -1   4      118.46      110.01     13.41 o 
 -10  -1   4      496.86      449.99     22.70 o 
  -9  -1   4      901.37      829.23     28.15 o 
  -8  -1   4      292.16      255.36     15.20 o 
  -7  -1   4      146.28      148.66     11.23 o 
  -6  -1   4     3702.34     2669.65    482.11 o 
  -5  -1   4      372.85      346.07     19.93 o 
  -4  -1   4      155.88      139.24     11.38 o 
  -3  -1   4     1371.49     1011.80    564.30 o 
  -2  -1   4     2404.27     1897.08    167.50 o 
  -1  -1   4     1881.23     2301.14    177.08 o 
   0  -1   4     2325.64     2677.52    178.81 o 
   1  -1   4     1862.58     1717.53    151.43 o 
   2  -1   4      226.05      253.76     12.36 o 
   3  -1   4     1096.82     1187.39     25.18 o 
   4  -1   4      364.31      392.77     10.12 o 
   5  -1   4      652.45      678.21     13.62 o 
   6  -1   4      427.53      426.93     11.80 o 
   7  -1   4       21.19       17.98      4.88 o 
   8  -1   4      146.61      168.95     12.96 o 
   9  -1   4       93.70      105.21     29.94 o 
  10  -1   4      273.49      255.75     16.19 o 
  11  -1   4       27.82       36.21     13.02 o 
  12  -1   4       11.25       19.65     12.71 o 
 -15   0   4        1.90        0.00      9.07 o 
 -14   0   4      297.69      254.93     22.21 o 
 -13   0   4      136.53      119.61     15.97 o 
 -12   0   4       17.17       15.20      8.50 o 
 -11   0   4      444.09      380.06     22.11 o 
 -10   0   4      853.76      753.56     28.38 o 
  -9   0   4       93.38       68.27      8.80 o 
  -8   0   4      122.94       90.13     11.22 o 
  -7   0   4     4846.79     4714.87    204.97 o 
  -6   0   4       83.29      101.53      8.71 o 
  -5   0   4     3516.41     2982.69    169.34 o 
  -4   0   4     2748.36     2447.22     32.49 o 
  -3   0   4     2527.26     2444.76    128.74 o 
  -2   0   4      120.20      123.33     12.05 o 
  -1   0   4     3578.85     3999.62    165.04 o 
   0   0   4     1155.85     1191.43     35.29 o 
   1   0   4      139.40      128.72      6.24 o 
   2   0   4     2021.25     2029.87    224.70 o 
   3   0   4       68.27       60.23      8.18 o 
   4   0   4       58.85       58.00     11.52 o 
   5   0   4      711.13      790.66     20.13 o 
   6   0   4      768.18      785.49     15.45 o 
   7   0   4      171.49      199.09      9.41 o 
   8   0   4      335.94      300.26     11.54 o 
   9   0   4      752.45      719.43     46.40 o 
  10   0   4       37.08       45.20     12.08 o 
  11   0   4       33.27       28.03     11.68 o 
  12   0   4       79.99       87.04     17.19 o 
 -15   1   4      103.40      114.45     18.04 o 
 -14   1   4       33.63       40.77     12.45 o 
 -13   1   4      418.20      330.05     23.17 o 
 -12   1   4      157.67      125.29     14.91 o 
 -11   1   4      118.46      120.14      9.22 o 
 -10   1   4      496.86      479.82     35.99 o 
  -9   1   4      901.37      827.81     92.35 o 
  -8   1   4      292.16      335.75     15.84 o 
  -7   1   4      146.28      168.04     12.60 o 
  -6   1   4     3702.34     3423.04    188.56 o 
  -5   1   4      372.85      303.81      6.46 o 
  -4   1   4      155.88      172.56     11.04 o 
  -3   1   4     1371.49     1460.49     16.67 o 
  -2   1   4     2404.27     2719.44     37.40 o 
  -1   1   4     1881.23     1796.99    672.76 o 
   0   1   4     2325.64     2648.21     79.88 o 
   1   1   4     1862.58     2075.95     38.72 o 
   2   1   4      226.05      270.57      6.06 o 
   3   1   4     1096.82     1413.52     16.28 o 
   4   1   4      364.31      295.43      8.69 o 
   5   1   4      652.45      652.56     15.46 o 
   6   1   4      427.53      408.77     13.47 o 
   7   1   4       21.19       22.61      5.43 o 
   8   1   4      146.61       75.08     36.65 o 
   9   1   4       93.70       37.21     47.91 o 
  10   1   4      273.49      222.79     37.77 o 
 -14   2   4      180.44      203.57     20.55 o 
 -13   2   4       27.09       35.29     10.70 o 
 -12   2   4       23.05       16.70      6.27 o 
 -11   2   4      323.65      316.91     26.02 o 
 -10   2   4      712.47      709.69     65.60 o 
  -9   2   4       44.54       39.11      6.14 o 
  -8   2   4      385.73      389.50     36.18 o 
  -7   2   4     1399.80     1361.80     81.46 o 
  -6   2   4       20.54       17.53      4.01 o 
  -5   2   4     1277.62     1485.99     56.62 o 
  -4   2   4      384.00      558.75     37.78 o 
  -3   2   4      602.93      662.07     44.80 o 
  -2   2   4     1151.24      537.95    683.84 o 
  -1   2   4      227.33      206.62      8.05 o 
   0   2   4       23.36       26.31      3.93 o 
   1   2   4     1746.10     2032.72     42.65 o 
   2   2   4     1506.84     1329.26    182.09 o 
   3   2   4      122.60       93.16     12.56 o 
   4   2   4      144.23      133.28     14.18 o 
   5   2   4      313.52      266.16     15.04 o 
   6   2   4      545.59      526.85     24.51 o 
   7   2   4        2.58       12.14      8.20 o 
   8   2   4       59.92       50.25     11.90 o 
   9   2   4      201.91      207.29     19.61 o 
  10   2   4       11.31       15.58     11.25 o 
  11   2   4        7.66        1.65     10.64 o 
 -14   3   4        5.52        4.72      6.81 o 
 -13   3   4       94.64      116.68     12.22 o 
 -12   3   4       35.86       36.45      8.20 o 
 -11   3   4       20.41       15.37      6.32 o 
 -10   3   4      147.05      151.54     11.03 o 
  -9   3   4      391.30      367.96     16.22 o 
  -8   3   4      119.53       87.00     16.20 o 
  -7   3   4       39.53       42.79      6.20 o 
  -6   3   4      374.14      391.27     13.57 o 
  -5   3   4       78.50       55.28      4.30 o 
  -4   3   4       72.39       74.00      5.92 o 
  -3   3   4      361.53      372.13     22.90 o 
  -2   3   4      256.05      189.46     52.68 o 
  -1   3   4      273.68      285.89     10.64 o 
   0   3   4      112.59      123.94      7.90 o 
   1   3   4      876.86      957.62     20.17 o 
   2   3   4       15.89       15.63      4.48 o 
   3   3   4      178.03      194.09     15.54 o 
   4   3   4      188.85      195.31     16.38 o 
   5   3   4      359.75      358.19     21.62 o 
   6   3   4      183.28      171.87     16.97 o 
   7   3   4      160.45      158.47     17.33 o 
   8   3   4      123.64      112.66     17.13 o 
   9   3   4        6.38       11.01     10.70 o 
  10   3   4       65.04       72.54     16.05 o 
 -12   4   4        2.91       12.19     10.94 o 
 -11   4   4       35.34       61.39     15.18 o 
 -10   4   4      108.88       74.38     39.83 o 
  -9   4   4       91.73       54.59     33.94 o 
  -8   4   4       94.79       83.05     62.06 o 
  -7   4   4      204.36      138.32     77.91 o 
  -6   4   4       14.27       14.60      5.30 o 
  -5   4   4       23.89       38.16      6.51 o 
  -4   4   4        8.41        0.00      3.44 o 
  -3   4   4       74.64       69.80      5.83 o 
  -2   4   4       29.42       36.13      4.73 o 
  -1   4   4       50.35       39.87      5.05 o 
   0   4   4       66.48       94.48      8.55 o 
   1   4   4       45.37       81.45      8.39 o 
   2   4   4       62.14       81.70     18.52 o 
   3   4   4       29.74       24.13     10.09 o 
   4   4   4       95.47      101.41     15.50 o 
   5   4   4       41.68       35.99     11.88 o 
   6   4   4       63.47       76.14     14.99 o 
   7   4   4       30.47       26.26     12.16 o 
   8   4   4       20.45       19.16     11.68 o 
   9   4   4       47.64       45.95     14.59 o 
 -10   5   4       17.56       42.05     14.46 o 
  -9   5   4       31.16       35.03     13.30 o 
  -8   5   4        6.21        8.36      9.72 o 
  -7   5   4       19.08       22.13     12.41 o 
  -6   5   4       40.46       54.09     13.93 o 
  -5   5   4       19.35       16.98      6.33 o 
  -4   5   4       28.54       22.75      6.24 o 
  -3   5   4       56.98       24.40     32.01 o 
  -2   5   4       88.00      112.47      8.11 o 
  -1   5   4       15.77       24.90      5.44 o 
   0   5   4       40.15       58.93      8.44 o 
   1   5   4       35.07       59.85      8.63 o 
   2   5   4       24.07       21.62     10.68 o 
   3   5   4       21.08       25.45     11.37 o 
   4   5   4        2.27        6.69      9.99 o 
   5   5   4       15.72       21.68     12.73 o 
   6   5   4       21.33       26.26     13.81 o 
   7   5   4       21.85       22.52     12.53 o 
  -7   6   4       20.73       38.41     15.70 o 
  -6   6   4        6.37        8.44     12.08 o 
  -5   6   4        2.18        0.00     10.29 o 
  -4   6   4        4.05        1.28     10.64 o 
  -3   6   4       14.91       23.27     12.43 o 
  -2   6   4       12.69        5.90     10.15 o 
  -1   6   4       25.63       41.36     13.04 o 
   0   6   4        1.16        0.00      9.50 o 
   1   6   4        4.66       10.42     11.05 o 
   2   6   4        2.08       12.94     11.72 o 
   3   6   4        1.63        0.49     11.96 o 
   4   6   4       14.76       18.02     14.18 o 
  -7  -6   5        4.21        0.00     12.37 o 
  -6  -6   5        6.13        0.00     15.81 o 
  -5  -6   5        2.31        0.00     16.60 o 
  -4  -6   5        7.47        0.00     17.98 o 
  -3  -6   5       17.65        0.00     22.05 o 
  -2  -6   5       17.79        5.33     18.65 o 
  -1  -6   5        1.47        3.04      7.09 o 
   0  -6   5        3.30        0.00     16.92 o 
   1  -6   5       28.35       15.68     21.03 o 
   2  -6   5        3.40        6.53      8.24 o 
 -10  -5   5       26.75        1.36     19.98 o 
  -9  -5   5        5.61        1.30     20.10 o 
  -8  -5   5       59.14        1.97     17.05 o 
  -7  -5   5       19.61        0.00     13.73 o 
  -6  -5   5        7.52        2.95     14.32 o 
  -5  -5   5       37.16        0.00     14.97 o 
  -4  -5   5       21.83       12.55     17.43 o 
  -3  -5   5       97.93        3.38     17.01 o 
  -2  -5   5        5.79        0.00     20.51 o 
  -1  -5   5       43.81       16.98      6.74 o 
   0  -5   5        3.61        5.53      6.35 o 
   1  -5   5       21.12       33.00      8.27 o 
   2  -5   5       12.62       25.38      8.79 o 
   3  -5   5        6.77        4.21      9.59 o 
   4  -5   5       12.00       14.85      9.11 o 
   5  -5   5       14.25       16.95      9.87 o 
   6  -5   5       12.89       23.13     11.19 o 
 -12  -4   5       37.36       22.41     24.16 o 
 -11  -4   5        3.76        2.26      7.78 o 
 -10  -4   5        6.38        0.00      6.71 o 
  -9  -4   5       87.53       87.02     57.65 o 
  -8  -4   5        7.85        6.93      6.38 o 
  -7  -4   5        4.94        9.97      6.05 o 
  -6  -4   5      173.27        3.32     14.32 o 
  -5  -4   5      103.01        6.49     13.49 o 
  -4  -4   5       62.76        3.32     14.81 o 
  -3  -4   5      153.28       20.85     15.28 o 
  -2  -4   5      294.86      344.74     25.69 o 
  -1  -4   5      116.12       79.95     23.11 o 
   0  -4   5      246.05      245.86     39.17 o 
   1  -4   5      201.00      176.61     33.75 o 
   2  -4   5      130.05      126.98     64.49 o 
   3  -4   5      175.90      215.84     14.81 o 
   4  -4   5       77.57       68.14     10.48 o 
   5  -4   5       21.20       27.52      8.96 o 
   6  -4   5        4.44        1.22      7.79 o 
   7  -4   5       79.42       72.83     14.81 o 
   8  -4   5       11.29       12.86      9.60 o 
 -14  -3   5       40.59       62.29     15.05 o 
 -13  -3   5       49.81       48.21     13.30 o 
 -12  -3   5       65.28       97.52     15.34 o 
 -11  -3   5       60.25       99.58     14.54 o 
 -10  -3   5       60.14       26.77     16.87 o 
  -9  -3   5       16.44       18.74     11.17 o 
  -8  -3   5      219.36      158.94     68.06 o 
  -7  -3   5      181.44      232.80     15.07 o 
  -6  -3   5       25.32       16.21      5.20 o 
  -5  -3   5      444.22      433.63     97.52 o 
  -4  -3   5      126.84       82.11     22.65 o 
  -3  -3   5       30.59       30.00      8.91 o 
  -2  -3   5      129.98      188.04     20.36 o 
  -1  -3   5     1374.58     1393.77    169.89 o 
   0  -3   5      165.49      184.19     26.51 o 
   1  -3   5       81.53       90.57     14.76 o 
   2  -3   5      357.50      427.26     57.54 o 
   3  -3   5      140.71      147.92      8.08 o 
   4  -3   5       65.76       67.49      6.86 o 
   5  -3   5       30.65       47.56      9.64 o 
   6  -3   5       79.04       64.38     10.99 o 
   7  -3   5       28.34       32.79      9.72 o 
   8  -3   5       27.43       26.59     11.92 o 
   9  -3   5       36.58       39.40     13.41 o 
 -15  -2   5       36.08       51.12     13.75 o 
 -14  -2   5       19.02       16.95     10.15 o 
 -13  -2   5      190.41      171.04     18.29 o 
 -12  -2   5      357.21      282.03     21.26 o 
 -11  -2   5      137.37      168.68     16.23 o 
 -10  -2   5      175.23      124.17     13.41 o 
  -9  -2   5      804.30      563.21    272.12 o 
  -8  -2   5       54.79       43.45      6.96 o 
  -7  -2   5      192.87      193.20     12.80 o 
  -6  -2   5      142.83      120.13     12.95 o 
  -5  -2   5      766.88      591.49     14.66 o 
  -4  -2   5       44.36       29.67      4.32 o 
  -3  -2   5     1040.31      972.52    189.38 o 
  -2  -2   5     3129.13     3031.94    210.72 o 
  -1  -2   5      957.41      873.06    137.77 o 
   0  -2   5     3068.06     2966.41    521.47 o 
   1  -2   5      576.89      615.26     58.13 o 
   2  -2   5       96.34       68.03      7.43 o 
   3  -2   5      368.09      384.25     21.41 o 
   4  -2   5      489.70      504.68     16.37 o 
   5  -2   5       74.55       74.65      8.30 o 
   6  -2   5       60.63       65.81     10.23 o 
   7  -2   5      179.25      196.99     13.47 o 
   8  -2   5       21.22       34.94     10.11 o 
   9  -2   5       11.15       15.85      9.22 o 
  10  -2   5       41.67       38.16     13.65 o 
 -15  -1   5       84.74       86.64     16.33 o 
 -14  -1   5      136.28      154.24     17.92 o 
 -13  -1   5      123.45      118.55     16.07 o 
 -12  -1   5       17.25       13.26      7.73 o 
 -11  -1   5      138.71      154.15     15.07 o 
 -10  -1   5      646.63      630.02     26.28 o 
  -9  -1   5       46.36       51.45      9.05 o 
  -8  -1   5     1146.66      582.94    343.48 o 
  -7  -1   5      505.51      564.25     20.28 o 
  -6  -1   5       48.96       32.55      6.77 o 
  -5  -1   5     1652.35     1179.27    695.40 o 
  -4  -1   5     1933.67     1693.68     20.14 o 
  -3  -1   5      125.30      117.53      6.41 o 
  -2  -1   5      270.27      343.54     25.75 o 
  -1  -1   5     4728.59     5024.90    420.64 o 
   0  -1   5      516.87      644.82     32.03 o 
   1  -1   5      217.08      281.88     19.11 o 
   2  -1   5      755.59      941.04     68.09 o 
   3  -1   5      722.29      797.32     24.78 o 
   4  -1   5      188.44      182.47      9.11 o 
   5  -1   5      242.12      241.50     17.78 o 
   6  -1   5      637.20      689.24     15.48 o 
   7  -1   5      105.59      111.32     14.33 o 
   8  -1   5      398.01      397.89     25.56 o 
   9  -1   5       38.65       40.29     10.65 o 
  10  -1   5      106.67      124.58     37.19 o 
  11  -1   5       44.85       54.84     15.07 o 
 -15   0   5       35.18       37.00     13.26 o 
 -14   0   5        2.84        0.00      6.77 o 
 -13   0   5      391.72      365.33     24.31 o 
 -12   0   5      276.43      268.86     20.04 o 
 -11   0   5        6.78        4.37      5.96 o 
 -10   0   5      217.60      174.44     14.87 o 
  -9   0   5     1278.26     1031.09     30.90 o 
  -8   0   5       19.66       23.34      3.94 o 
  -7   0   5       44.08       29.96      4.04 o 
  -6   0   5      483.16      382.24     29.58 o 
  -5   0   5      552.19      466.94     16.23 o 
  -4   0   5      485.01      373.37     38.01 o 
  -3   0   5      332.44      273.69     81.66 o 
  -2   0   5      891.37     1097.27     52.08 o 
  -1   0   5        1.87        6.03      2.43 o 
   0   0   5     2294.17     2564.59     78.52 o 
   1   0   5     1880.83     2213.59     62.47 o 
   2   0   5      144.42      145.01     31.91 o 
   3   0   5     1324.47     1421.67     67.06 o 
   4   0   5      390.66      445.79     11.29 o 
   5   0   5      148.50      166.78      8.26 o 
   6   0   5       70.08       87.83     15.36 o 
   7   0   5      591.74      641.91     15.86 o 
   8   0   5      425.15      427.34     14.04 o 
   9   0   5       86.75       97.77     14.79 o 
  10   0   5       43.27       65.56     13.95 o 
  11   0   5       80.23       82.49     16.09 o 
 -15   1   5       84.74       80.13     16.09 o 
 -14   1   5      136.28      140.67     17.33 o 
 -13   1   5      123.45      138.63     16.58 o 
 -12   1   5       17.25       22.66      8.85 o 
 -11   1   5      138.71      127.42     15.79 o 
 -10   1   5      646.63      645.04     52.91 o 
  -9   1   5       46.36       49.17      6.10 o 
  -8   1   5     1146.66     1074.81     52.13 o 
  -7   1   5      505.51      447.09     25.64 o 
  -6   1   5       48.96       51.18      3.73 o 
  -5   1   5     1652.35     1525.12     18.60 o 
  -4   1   5     1933.67     2057.07     21.79 o 
  -3   1   5      125.30      127.61     48.24 o 
  -2   1   5      270.27      227.85      6.45 o 
  -1   1   5     4728.59     5115.18     70.97 o 
   0   1   5      516.87      490.03     13.99 o 
   1   1   5      217.08      204.90      7.29 o 
   2   1   5      755.59      751.32     10.62 o 
   3   1   5      722.29      783.93     13.28 o 
   4   1   5      188.44      188.80      7.98 o 
   5   1   5      242.12      226.01      9.08 o 
   6   1   5      637.20      616.93     16.99 o 
   7   1   5      105.59      101.35      8.81 o 
   8   1   5      398.01      377.02     15.59 o 
   9   1   5       38.65       49.98     12.57 o 
  10   1   5      106.67      104.91     16.86 o 
 -15   2   5       36.08       30.88     12.71 o 
 -14   2   5       19.02        8.32      9.13 o 
 -13   2   5      190.41      223.35     13.82 o 
 -12   2   5      357.21      370.54     16.20 o 
 -11   2   5      137.37      156.37     10.91 o 
 -10   2   5      175.23      209.74     14.52 o 
  -9   2   5      804.30      765.72     52.53 o 
  -8   2   5       54.79       60.80      6.86 o 
  -7   2   5      192.87      197.35      9.78 o 
  -6   2   5      142.83      165.01      8.51 o 
  -5   2   5      766.88      681.24     31.28 o 
  -4   2   5       44.36       45.06      4.54 o 
  -3   2   5     1040.31     1165.45     18.25 o 
  -2   2   5     3129.13     3625.31    131.06 o 
  -1   2   5      957.41     1093.22     19.05 o 
   0   2   5     3068.05     3444.23    225.78 o 
   1   2   5      576.89      528.83     24.80 o 
   2   2   5       96.34       94.79      8.50 o 
   3   2   5      368.09      386.79     19.71 o 
   4   2   5      489.70      492.47     22.95 o 
   5   2   5       74.55       68.98     11.60 o 
   6   2   5       60.63       59.42     11.90 o 
   7   2   5      179.25      182.45     17.29 o 
   8   2   5       21.22        9.34      9.58 o 
   9   2   5       11.15        6.29     10.15 o 
  10   2   5       41.67       37.23     13.32 o 
 -14   3   5       40.59       56.51     10.50 o 
 -13   3   5       49.81       54.04      9.67 o 
 -12   3   5       65.28       80.40     15.69 o 
 -11   3   5       60.25       60.89      8.80 o 
 -10   3   5       60.14       67.47     11.31 o 
  -9   3   5       16.44       22.71      5.95 o 
  -8   3   5      219.36      239.80     12.14 o 
  -7   3   5      181.44      156.08     16.88 o 
  -6   3   5       25.32       14.91      4.65 o 
  -5   3   5      444.22      474.70     23.47 o 
  -4   3   5      126.84      123.65     13.35 o 
  -3   3   5       30.59       27.41      3.90 o 
  -2   3   5      129.98      136.19     14.31 o 
  -1   3   5     1374.58     1502.32     24.68 o 
   0   3   5      165.49      149.17      9.08 o 
   1   3   5       81.53       72.98      7.52 o 
   2   3   5      357.50      358.05     14.13 o 
   3   3   5      140.71      147.48     14.91 o 
   4   3   5       65.76       72.09     12.41 o 
   5   3   5       30.65       14.24      9.13 o 
   6   3   5       79.04       78.22     14.26 o 
   7   3   5       28.34       20.36     10.84 o 
   8   3   5       27.43       42.62     13.34 o 
   9   3   5       36.58       33.20     12.90 o 
 -12   4   5       37.36       44.84      8.91 o 
 -11   4   5        3.76        4.84      5.91 o 
 -10   4   5        6.38        9.11      5.81 o 
  -9   4   5       87.53       88.33     16.09 o 
  -8   4   5        7.85        2.65      4.97 o 
  -7   4   5        4.94       11.22      5.48 o 
  -6   4   5      173.27      223.02     19.76 o 
  -5   4   5      103.01      130.50     13.84 o 
  -4   4   5       62.76       80.13      6.27 o 
  -3   4   5      153.28      189.61     13.15 o 
  -2   4   5      294.86      238.97     94.70 o 
  -1   4   5      116.12      110.33      9.17 o 
   0   4   5      246.05      328.60     14.12 o 
   1   4   5      201.00      219.54     12.36 o 
   2   4   5      130.05      116.58     10.28 o 
   3   4   5      175.90      182.55     17.94 o 
   4   4   5       77.57       71.50     14.42 o 
   5   4   5       21.20       23.37     11.60 o 
   6   4   5        4.44        0.00      8.24 o 
   7   4   5       79.42       76.63     15.77 o 
   8   4   5       11.29        9.80     10.58 o 
 -10   5   5       26.75       35.52     13.69 o 
  -9   5   5        5.61        1.02      8.54 o 
  -8   5   5       59.14       86.35     16.58 o 
  -7   5   5       19.61        3.32      8.90 o 
  -6   5   5        7.52        9.11      6.09 o 
  -5   5   5       37.16       54.89      8.69 o 
  -4   5   5       21.83       40.79      7.87 o 
  -3   5   5       97.93      114.13     18.54 o 
  -2   5   5        5.79        3.23      3.24 o 
  -1   5   5       43.81       50.55      8.14 o 
   0   5   5        3.61        5.63      5.76 o 
   1   5   5       21.12       38.48      8.10 o 
   2   5   5       12.62       18.80     11.27 o 
   3   5   5        6.77        5.33     10.01 o 
   4   5   5       12.00       20.59     12.61 o 
   5   5   5       14.25        0.00     10.42 o 
   6   5   5       12.89       16.82     12.98 o 
  -7   6   5        4.21       15.85     13.89 o 
  -6   6   5        6.13       11.57     12.57 o 
  -5   6   5        2.31        0.00     10.11 o 
  -4   6   5        7.47        6.51     10.80 o 
  -3   6   5       17.65       10.80     10.72 o 
  -1   6   5        1.47        4.64      8.32 o 
   0   6   5        3.30        4.35      6.94 o 
   1   6   5       28.35       28.62     13.47 o 
   2   6   5        3.40        0.00     11.09 o 
  -6  -6   6        0.82        0.00     17.01 o 
  -5  -6   6        1.68        0.00     17.03 o 
  -4  -6   6       14.07        0.00     20.42 o 
  -3  -6   6       10.32        7.02      7.80 o 
  -2  -6   6        7.09        9.42      7.59 o 
  -1  -6   6        9.02       12.55      8.31 o 
   0  -6   6        2.44        0.00     19.37 o 
   1  -6   6       11.87       14.62      8.76 o 
 -10  -5   6       16.21        7.14     20.08 o 
  -9  -5   6       18.66        2.69     18.65 o 
  -8  -5   6        3.96        0.00     15.11 o 
  -7  -5   6        8.80        0.00     17.19 o 
  -6  -5   6       28.18        0.00     17.39 o 
  -5  -5   6       20.00        0.00     17.68 o 
  -4  -5   6       13.93        0.00     18.55 o 
  -2  -5   6       30.14       17.33      7.69 o 
  -1  -5   6       22.67       19.09      7.70 o 
   0  -5   6       15.47       11.08     10.46 o 
   1  -5   6        2.59        0.00      6.06 o 
   2  -5   6        7.46        0.00      6.34 o 
   3  -5   6        4.41        1.98      6.74 o 
   4  -5   6       15.14       10.99      7.94 o 
   5  -5   6       13.72       23.43     10.94 o 
 -12  -4   6       18.86       13.09     20.01 o 
 -11  -4   6       59.37       52.97     35.32 o 
 -10  -4   6       19.28       13.22     13.58 o 
  -9  -4   6       35.51       53.18     25.82 o 
  -8  -4   6       98.34        1.28     16.50 o 
  -7  -4   6       50.66        0.00     16.21 o 
  -5  -4   6       61.38        9.56     16.09 o 
  -2  -4   6      205.51      195.55     22.46 o 
  -1  -4   6      132.50      147.92     18.54 o 
   0  -4   6        6.75        8.48      5.85 o 
   1  -4   6      236.91      223.46     29.48 o 
   2  -4   6       25.34       38.00     10.91 o 
   3  -4   6       50.13       60.65     10.45 o 
   4  -4   6       15.52       18.45      7.94 o 
   5  -4   6       75.88       80.20     12.35 o 
   6  -4   6       11.43       14.04      8.81 o 
   7  -4   6        3.71        5.21      8.65 o 
 -14  -3   6       12.10       11.09      9.97 o 
 -13  -3   6       15.44       13.03     11.36 o 
 -12  -3   6      139.20      109.78     61.47 o 
 -11  -3   6       22.48       28.28     18.89 o 
 -10  -3   6       79.12       85.80     27.19 o 
  -9  -3   6      311.51      293.49    108.89 o 
  -8  -3   6      135.28      107.02     34.29 o 
  -7  -3   6      450.38      422.56    140.62 o 
  -6  -3   6       95.58      104.28     36.35 o 
  -5  -3   6      118.95       86.81     20.99 o 
  -4  -3   6        6.82        0.00     14.93 o 
  -3  -3   6      249.67      268.29     49.98 o 
  -2  -3   6       11.21       21.55      6.47 o 
  -1  -3   6      255.41      189.99     40.28 o 
   0  -3   6      348.92      273.73     54.30 o 
   1  -3   6       68.10       49.05     18.25 o 
   2  -3   6       71.06       59.65      8.68 o 
   3  -3   6       61.83       61.56      7.06 o 
   4  -3   6      305.22      280.75     16.97 o 
   5  -3   6       22.96       30.90      9.33 o 
   6  -3   6       52.16       57.03     11.51 o 
   7  -3   6       42.96       35.68     11.10 o 
   8  -3   6        6.37        0.00      8.71 o 
   9  -3   6       29.01       18.02     12.08 o 
 -15  -2   6       59.57       66.13     15.13 o 
 -14  -2   6      115.07      138.10     18.61 o 
 -13  -2   6        7.89       11.78      8.48 o 
 -12  -2   6       39.20       31.75      9.18 o 
 -11  -2   6      317.71      254.91     87.64 o 
 -10  -2   6      178.82      153.50     15.58 o 
  -9  -2   6      166.30      176.45     10.59 o 
  -8  -2   6     1068.84      793.89    158.74 o 
  -7  -2   6      861.74      716.84     70.15 o 
  -6  -2   6      406.92      386.92     13.11 o 
  -5  -2   6      566.81      522.25     34.09 o 
  -4  -2   6      867.06      682.52     18.59 o 
  -3  -2   6        6.81        6.81      2.31 o 
  -2  -2   6      131.77      109.80     25.05 o 
  -1  -2   6      926.75     1001.75     85.27 o 
   0  -2   6      162.68      131.42     19.98 o 
   1  -2   6      346.18      356.79     26.39 o 
   2  -2   6      168.89      143.12     15.56 o 
   3  -2   6      101.02       89.00     11.58 o 
   4  -2   6       16.28       14.10      4.71 o 
   5  -2   6      479.56      439.02     13.57 o 
   6  -2   6       49.82       52.29     10.39 o 
   7  -2   6       13.15       17.83      8.59 o 
   8  -2   6      293.54      268.44     16.77 o 
   9  -2   6       46.03       47.93     12.08 o 
  10  -2   6        1.53        5.04     10.46 o 
 -15  -1   6      138.92      132.41     18.55 o 
 -14  -1   6       85.35       60.64     13.45 o 
 -13  -1   6      191.75      171.65     17.88 o 
 -12  -1   6      606.51      563.07     27.99 o 
 -11  -1   6      119.84      100.59     13.22 o 
 -10  -1   6      558.56      297.81    168.98 o 
  -9  -1   6      364.83      235.00    102.86 o 
  -8  -1   6      625.22      369.29    164.25 o 
  -7  -1   6     1239.89      786.39    554.43 o 
  -6  -1   6      465.17      382.56    103.15 o 
  -5  -1   6      119.32      164.57     18.50 o 
  -4  -1   6       46.56       51.54     11.16 o 
  -3  -1   6      886.28      947.51     59.33 o 
  -2  -1   6      147.38      132.00     12.93 o 
  -1  -1   6      277.01      241.84     18.19 o 
   0  -1   6     1377.33     1611.70     58.06 o 
   1  -1   6     1374.40     1441.16     96.07 o 
   2  -1   6      197.02      242.11     17.34 o 
   3  -1   6       47.94       34.99      5.39 o 
   4  -1   6      827.47      836.43     51.44 o 
   5  -1   6        0.56        0.85      3.79 o 
   6  -1   6      137.23      134.43      9.22 o 
   7  -1   6      336.26      369.05     13.35 o 
   8  -1   6       36.79       57.08     15.38 o 
   9  -1   6      109.33      143.48     24.49 o 
  10  -1   6       36.97       51.83     20.35 o 
 -15   0   6      133.19      124.29     18.65 o 
 -14   0   6      245.38      228.06     21.01 o 
 -13   0   6        8.76       15.87      8.71 o 
 -12   0   6        4.78        4.33      6.22 o 
 -11   0   6      531.54      436.65     23.35 o 
 -10   0   6       21.61       21.10      4.67 o 
  -9   0   6       14.15        8.04      3.52 o 
  -8   0   6     1120.90      926.58     57.05 o 
  -7   0   6     1295.33     1169.72     71.08 o 
  -6   0   6      352.12      273.85     13.95 o 
  -5   0   6      450.09      329.94      8.01 o 
  -4   0   6     3903.34     3801.56    162.81 o 
  -3   0   6       31.99       47.96     11.38 o 
  -2   0   6      352.82      290.59     24.75 o 
  -1   0   6     1029.65     1136.21     41.65 o 
   0   0   6      269.37      281.94      8.09 o 
   1   0   6      765.82      797.33     31.48 o 
   2   0   6       10.49       14.76      5.36 o 
   3   0   6      704.83      681.73     69.87 o 
   4   0   6       17.88       12.31      3.96 o 
   5   0   6      874.20      871.64     17.21 o 
   6   0   6      142.61      148.84     19.92 o 
   7   0   6      242.42      277.87     12.19 o 
   8   0   6      493.53      477.87     16.21 o 
   9   0   6      207.15      211.48     19.77 o 
  10   0   6        2.54        8.85      9.50 o 
 -15   1   6      138.92      139.12     19.14 o 
 -14   1   6       85.35       97.77     16.15 o 
 -13   1   6      191.75      182.88     18.31 o 
 -12   1   6      606.51      619.97     29.35 o 
 -11   1   6      119.84      109.80      8.94 o 
 -10   1   6      558.56      527.85     23.57 o 
  -9   1   6      364.83      332.89     12.62 o 
  -8   1   6      625.22      611.03     51.77 o 
  -7   1   6     1239.89     1157.98     43.05 o 
  -6   1   6      465.17      407.10     18.02 o 
  -5   1   6      119.33       99.19      5.87 o 
  -4   1   6       46.56       32.08     43.48 o 
  -3   1   6      886.28      873.34     17.20 o 
  -2   1   6      147.38      133.54     37.91 o 
  -1   1   6      277.01      304.51      8.42 o 
   0   1   6     1377.33     1581.99     38.88 o 
   1   1   6     1374.40     1613.79     38.48 o 
   2   1   6      197.02      218.96      6.77 o 
   3   1   6       47.94       61.08      8.60 o 
   4   1   6      827.47      901.24     30.35 o 
   5   1   6        0.56        0.53      3.42 o 
   6   1   6      137.23      141.20      9.84 o 
   7   1   6      336.25      347.32     22.32 o 
   8   1   6       36.79       25.08     10.76 o 
   9   1   6      109.33       89.61     15.99 o 
  10   1   6       36.97       30.53     12.88 o 
 -15   2   6       59.57       90.46     17.09 o 
 -14   2   6      115.07      117.09     17.68 o 
 -13   2   6        7.89        4.25      5.57 o 
 -12   2   6       39.20       43.25      7.80 o 
 -11   2   6      317.71      297.36     20.56 o 
 -10   2   6      178.82      152.40     17.72 o 
  -9   2   6      166.31      137.72      9.50 o 
  -8   2   6     1068.84      965.33     21.52 o 
  -7   2   6      861.73      764.77     18.62 o 
  -6   2   6      406.92      411.21     13.98 o 
  -5   2   6      566.81      577.16     14.85 o 
  -4   2   6      867.06      813.97     21.01 o 
  -3   2   6        6.81        6.33      2.77 o 
  -2   2   6      131.77      120.33      7.34 o 
  -1   2   6      926.75      876.80     18.30 o 
   0   2   6      162.68      185.11      9.40 o 
   1   2   6      346.18      388.58     21.45 o 
   2   2   6      168.89      144.83      9.23 o 
   3   2   6      101.02       74.57     11.37 o 
   4   2   6       16.28       16.95      8.24 o 
   5   2   6      479.56      441.92     24.06 o 
   6   2   6       49.82       58.16     12.51 o 
   7   2   6       13.15       12.67      9.70 o 
   8   2   6      293.54      243.99     21.58 o 
   9   2   6       46.03       51.28     14.34 o 
  10   2   6        1.53       14.38     11.31 o 
 -14   3   6       12.10       18.68      8.15 o 
 -13   3   6       15.44       25.75      8.56 o 
 -12   3   6      139.20      144.65     11.99 o 
 -11   3   6       22.48       29.83      9.57 o 
 -10   3   6       79.12      106.25     10.21 o 
  -9   3   6      311.51      321.41     16.93 o 
  -8   3   6      135.28      143.20     10.04 o 
  -7   3   6      450.38      489.37     16.49 o 
  -6   3   6       95.58       95.06      8.37 o 
  -5   3   6      118.95      101.10     10.13 o 
  -4   3   6        6.82        3.82      3.24 o 
  -3   3   6      249.67      182.01     92.77 o 
  -2   3   6       11.21       11.73      4.25 o 
  -1   3   6      255.41      229.84     11.14 o 
   0   3   6      348.92      427.08     15.07 o 
   1   3   6       68.10       76.47      8.24 o 
   2   3   6       71.06       80.34     11.23 o 
   3   3   6       61.83       44.73     11.29 o 
   4   3   6      305.22      264.98     20.06 o 
   5   3   6       22.96       21.38     10.33 o 
   6   3   6       52.16       40.60     12.51 o 
   7   3   6       42.96       30.82     12.49 o 
   8   3   6        6.37        0.00      9.58 o 
   9   3   6       29.01       23.29     12.88 o 
 -12   4   6       18.86       34.23      8.85 o 
 -11   4   6       59.37       75.23     10.34 o 
 -10   4   6       19.28       21.38      7.11 o 
  -9   4   6       35.51       61.25     10.83 o 
  -8   4   6       98.34      143.24     11.10 o 
  -7   4   6       50.66       51.72      7.96 o 
  -6   4   6       65.94       83.27      9.06 o 
  -5   4   6       61.38       64.61      8.23 o 
  -4   4   6      349.05      366.61     19.31 o 
  -3   4   6      163.75      184.01     14.42 o 
  -2   4   6      205.51      265.22     12.73 o 
  -1   4   6      132.50      136.10     10.18 o 
   0   4   6        6.75        2.26      5.01 o 
   1   4   6      236.91      258.86     13.81 o 
   2   4   6       25.34       19.38      6.80 o 
   3   4   6       50.13       39.87     12.10 o 
   4   4   6       15.52       23.74     11.41 o 
   5   4   6       75.88       63.45     14.91 o 
   6   4   6       11.43        0.00      8.71 o 
   7   4   6        3.71        5.17      9.95 o 
 -10   5   6       16.21       22.52     11.51 o 
  -9   5   6       18.66       18.61      7.85 o 
  -8   5   6        3.96        5.96      6.08 o 
  -7   5   6        8.80       23.26      7.39 o 
  -6   5   6       28.18       46.43      8.48 o 
  -5   5   6       20.00       19.57      6.94 o 
  -4   5   6       13.93       14.94      6.40 o 
  -3   5   6       43.01       62.31     11.98 o 
  -2   5   6       30.14       44.74      8.04 o 
  -1   5   6       22.67       22.95      7.32 o 
   0   5   6       15.47       18.65      7.16 o 
   1   5   6        2.59        0.00      5.04 o 
   2   5   6        7.46        9.09     10.68 o 
   3   5   6        4.41        3.58     10.80 o 
   4   5   6       15.14       12.29     12.51 o 
   5   5   6       13.72        1.87     12.10 o 
  -6   6   6        0.82        6.12     12.27 o 
  -5   6   6        1.68        5.15     11.88 o 
  -4   6   6       14.07       17.07     12.14 o 
  -3   6   6       10.32       20.46     10.46 o 
  -2   6   6        7.09       19.94     10.33 o 
  -1   6   6        9.02        9.56      9.56 o 
   0   6   6        2.44       11.46      7.84 o 
   1   6   6       11.87       11.33     12.59 o 
  -5  -6   7        8.58        0.00     27.69 o 
  -4  -6   7        4.03        4.00      7.59 o 
  -3  -6   7        8.10        5.08      9.19 o 
  -2  -6   7        2.31        0.00      7.43 o 
  -1  -6   7        6.20        7.66      8.39 o 
 -10  -5   7       25.05        0.00     21.54 o 
  -9  -5   7       21.04        6.47     21.09 o 
  -8  -5   7        8.58        0.00     20.77 o 
  -7  -5   7       16.59        0.00     18.84 o 
  -6  -5   7        4.49        3.17     19.43 o 
  -5  -5   7        5.96        6.16     19.63 o 
  -4  -5   7       13.60       11.48      7.50 o 
  -3  -5   7        6.88        2.57      6.96 o 
  -2  -5   7       27.02       21.68      8.44 o 
  -1  -5   7       29.17       36.74      9.95 o 
   0  -5   7       11.55       13.51      7.91 o 
   1  -5   7       44.76       62.01     10.74 o 
   2  -5   7       13.60       27.12      9.02 o 
   3  -5   7       11.25       12.75      8.53 o 
   4  -5   7        6.93       10.15      7.92 o 
 -12  -4   7        3.59        2.91      7.34 o 
 -11  -4   7       39.95        0.00     16.84 o 
 -10  -4   7       81.11       10.96     19.43 o 
  -9  -4   7       19.93        3.60     19.49 o 
  -8  -4   7       49.40        0.00     18.71 o 
  -7  -4   7       58.53       21.73     19.51 o 
  -6  -4   7       32.58        8.34     19.02 o 
  -5  -4   7       39.25       10.37     19.59 o 
  -4  -4   7       27.01        8.71      6.76 o 
  -3  -4   7       92.45       73.74     10.86 o 
  -2  -4   7       42.27       36.25     13.10 o 
  -1  -4   7      120.38      111.42     11.60 o 
   0  -4   7        1.06        0.83      5.47 o 
   1  -4   7       12.28       10.72     10.29 o 
   2  -4   7        6.86       20.56     10.44 o 
   3  -4   7       11.35       13.17      7.30 o 
   4  -4   7       33.13       39.55     10.60 o 
   5  -4   7        8.24       11.15      8.77 o 
   6  -4   7       56.93       61.49     12.74 o 
 -14  -3   7      130.38      125.63     18.17 o 
 -13  -3   7       16.24       11.77      9.36 o 
 -12  -3   7       69.91       82.40     36.72 o 
 -11  -3   7       51.72       42.90     26.61 o 
 -10  -3   7      214.73      162.38     67.17 o 
  -9  -3   7       68.12       66.96     19.45 o 
  -8  -3   7       89.57      111.24     46.39 o 
  -7  -3   7      366.73      279.67     79.10 o 
  -6  -3   7       66.23       77.93     25.92 o 
  -5  -3   7      231.60      216.69     20.40 o 
  -4  -3   7      135.93      123.75     11.51 o 
  -3  -3   7       47.45       47.77      8.46 o 
  -2  -3   7      885.33      839.71    144.09 o 
  -1  -3   7      355.83      319.68     74.92 o 
   0  -3   7      125.35      143.28     22.85 o 
   1  -3   7      120.20      147.84     18.21 o 
   2  -3   7      279.56      252.06     27.41 o 
   3  -3   7       20.79       28.34      6.04 o 
   4  -3   7       27.87       13.28      5.35 o 
   5  -3   7      134.89      157.27     27.61 o 
   6  -3   7       17.99       12.91      9.33 o 
   7  -3   7        6.89        0.00      7.94 o 
   8  -3   7        9.78       18.01     10.68 o 
 -15  -2   7       23.46       27.42     11.19 o 
 -14  -2   7        9.64       14.28      9.70 o 
 -13  -2   7      259.72      243.78     20.87 o 
 -12  -2   7      100.46       82.05     43.12 o 
 -11  -2   7       27.10       19.82      7.14 o 
 -10  -2   7      144.80      102.11     33.94 o 
  -9  -2   7      220.28      194.10     49.10 o 
  -8  -2   7       41.50       29.47      6.56 o 
  -7  -2   7      175.37      182.76     61.78 o 
  -6  -2   7      533.03      402.25     63.29 o 
  -5  -2   7      192.16      262.95      8.88 o 
  -4  -2   7      109.08       83.38     11.28 o 
  -3  -2   7      309.39      345.75     20.21 o 
  -2  -2   7      158.86      141.13      9.40 o 
  -1  -2   7      820.27      797.58    134.56 o 
   0  -2   7      177.14      203.13     17.99 o 
   1  -2   7      451.16      420.39     56.88 o 
   2  -2   7      108.99      122.37     10.63 o 
   3  -2   7      231.21      207.27      9.81 o 
   4  -2   7      199.77      227.26     11.58 o 
   5  -2   7        7.75        5.22      5.05 o 
   6  -2   7      114.93      103.68     19.54 o 
   7  -2   7       54.94       48.58     11.17 o 
   8  -2   7       44.57       42.28     11.73 o 
   9  -2   7       32.76       33.96     12.39 o 
 -15  -1   7       29.95       31.92     11.66 o 
 -14  -1   7      265.32      287.05     23.01 o 
 -13  -1   7       13.47       16.60      8.89 o 
 -12  -1   7       47.84       44.96     10.94 o 
 -11  -1   7       97.23      101.65     12.67 o 
 -10  -1   7      453.86      211.74    148.98 o 
  -9  -1   7      328.37      283.65     63.11 o 
  -8  -1   7      393.42      248.16     79.01 o 
  -7  -1   7      800.59      779.25     17.35 o 
  -6  -1   7       17.30        5.76      2.96 o 
  -5  -1   7     1197.94     1051.73     28.48 o 
  -4  -1   7     1002.22      960.65     40.35 o 
  -3  -1   7      258.32      259.86     16.98 o 
  -2  -1   7     1524.58     1442.38     88.53 o 
  -1  -1   7      318.67      320.95     17.83 o 
   0  -1   7       36.47       55.60     10.79 o 
   1  -1   7      328.15      318.06      9.23 o 
   2  -1   7      566.40      576.97     36.57 o 
   3  -1   7       16.79       14.68      4.44 o 
   4  -1   7        9.25        2.73      4.11 o 
   5  -1   7      295.82      287.47     11.74 o 
   6  -1   7       60.11       56.33      7.66 o 
   7  -1   7       13.96       20.82      6.27 o 
   8  -1   7        7.43        8.21      8.67 o 
   9  -1   7      178.24      207.87     32.44 o 
 -15   0   7       79.69       75.71     15.72 o 
 -14   0   7       73.77       48.29     12.65 o 
 -13   0   7      336.55      325.52     22.97 o 
 -12   0   7      378.26      398.93     23.90 o 
 -11   0   7       60.86       62.69     11.17 o 
 -10   0   7     1471.02     1413.42     27.86 o 
  -9   0   7      596.18      625.70     53.28 o 
  -8   0   7       13.20       34.89      8.88 o 
  -7   0   7      428.02      258.71     96.41 o 
  -6   0   7     2006.10     1975.61     25.61 o 
  -5   0   7      623.21      615.27     19.24 o 
  -4   0   7      613.26      441.27    154.17 o 
  -3   0   7     2190.14     2214.24    134.02 o 
  -2   0   7      195.32      174.89      7.94 o 
  -1   0   7     1596.44     1732.11     79.75 o 
   0   0   7     1068.18     1057.05     35.20 o 
   1   0   7     2283.53     2452.08     91.03 o 
   2   0   7      652.93      684.63     49.78 o 
   3   0   7      746.31      733.93     69.58 o 
   4   0   7      144.78      139.58     19.25 o 
   5   0   7       46.59       67.81     22.75 o 
   6   0   7      774.89      728.18     17.83 o 
   7   0   7       67.10       88.71     12.50 o 
   8   0   7      122.71       94.36     11.52 o 
   9   0   7        0.90        0.00      8.44 o 
 -15   1   7       29.95       35.64     12.84 o 
 -14   1   7      265.32      260.44     22.44 o 
 -13   1   7       13.47       19.87      9.66 o 
 -12   1   7       47.84       53.62     11.92 o 
 -11   1   7       97.23       76.26     12.37 o 
 -10   1   7      453.86      436.20     22.97 o 
  -9   1   7      328.37      283.86     18.06 o 
  -8   1   7      393.41      426.45     46.96 o 
  -7   1   7      800.59      735.63     38.53 o 
  -6   1   7       17.30       13.58      4.68 o 
  -5   1   7     1197.94     1189.88     29.94 o 
  -4   1   7     1002.22     1149.69     19.61 o 
  -3   1   7      258.32      266.77     12.40 o 
  -2   1   7     1524.58     1514.00    189.06 o 
  -1   1   7      318.67      310.67      9.74 o 
   0   1   7       36.47       48.44     10.70 o 
   1   1   7      328.15      297.81     10.00 o 
   2   1   7      566.40      554.69     17.59 o 
   3   1   7       16.79       17.26      4.13 o 
   4   1   7        9.25       13.93      5.32 o 
   5   1   7      295.82      278.15     18.12 o 
   6   1   7       60.11       78.67     34.20 o 
   7   1   7       13.96       10.19      9.74 o 
   8   1   7        7.43       12.35     10.54 o 
   9   1   7      178.24      180.07     20.08 o 
 -15   2   7       23.46       37.41     13.53 o 
 -14   2   7        9.64       13.53      9.99 o 
 -13   2   7      259.72      275.67     15.12 o 
 -12   2   7      100.46      107.25     14.36 o 
 -11   2   7       27.10       34.61      7.07 o 
 -10   2   7      144.80      139.75     11.56 o 
  -9   2   7      220.28      181.60     10.80 o 
  -8   2   7       41.50       31.10      8.18 o 
  -7   2   7      175.37      142.44      7.75 o 
  -6   2   7      533.03      495.69     40.19 o 
  -5   2   7      192.16      232.32      9.74 o 
  -4   2   7      109.08       67.78     65.59 o 
  -3   2   7      309.39      345.32     12.07 o 
  -2   2   7      158.86      159.56      7.50 o 
  -1   2   7      820.27      915.61     16.04 o 
   0   2   7      177.14      164.77      8.15 o 
   1   2   7      451.16      453.81     15.40 o 
   2   2   7      108.99       94.18      8.61 o 
   3   2   7      231.21      228.89     17.66 o 
   4   2   7      199.77      181.33     16.72 o 
   5   2   7        7.75        4.88      8.10 o 
   6   2   7      114.93       92.19     15.40 o 
   7   2   7       54.94       34.05     12.25 o 
   8   2   7       44.57       35.70     12.98 o 
   9   2   7       32.76       38.45     13.75 o 
 -14   3   7      130.38      146.58     13.78 o 
 -13   3   7       16.24       18.63      7.44 o 
 -12   3   7       69.91       94.00     10.74 o 
 -11   3   7       51.72       58.69      8.86 o 
 -10   3   7      214.73      177.76     12.05 o 
  -9   3   7       68.12       89.27     11.32 o 
  -8   3   7       89.57      119.65      9.93 o 
  -7   3   7      366.73      344.55     17.54 o 
  -6   3   7       66.23       94.92     11.86 o 
  -5   3   7      231.60      299.72     11.80 o 
  -4   3   7      135.93      152.85     11.50 o 
  -3   3   7       47.45       46.25      6.34 o 
  -2   3   7      885.33      993.58     29.70 o 
  -1   3   7      355.83      353.46     19.69 o 
   0   3   7      125.35      157.15     12.00 o 
   1   3   7      120.20      127.74     10.22 o 
   2   3   7      279.56      310.59     14.74 o 
   3   3   7       20.79       19.14      9.85 o 
   4   3   7       27.87       23.82     10.48 o 
   5   3   7      134.89      110.54     16.70 o 
   6   3   7       17.99       26.08     12.12 o 
   7   3   7        6.89        4.19      9.99 o 
   8   3   7        9.78       17.09     11.47 o 
 -12   4   7        3.59        6.22      6.02 o 
 -11   4   7       39.95       36.84      8.51 o 
 -10   4   7       81.11      115.68     12.89 o 
  -9   4   7       19.93       18.55      6.49 o 
  -8   4   7       49.40       57.01      8.71 o 
  -7   4   7       58.53       69.99      8.91 o 
  -6   4   7       32.58       38.32      7.49 o 
  -5   4   7       39.25       41.52     10.21 o 
  -4   4   7       27.01       30.10      6.12 o 
  -3   4   7       92.45       24.38     33.57 o 
  -2   4   7       42.27       34.28      6.89 o 
  -1   4   7      120.38      108.97     16.95 o 
   0   4   7        1.06        0.00      5.16 o 
   1   4   7       12.28       18.14      6.64 o 
   2   4   7        6.86        9.47      6.52 o 
   3   4   7       11.35        7.06     10.01 o 
   4   4   7       33.13       33.67     13.12 o 
   5   4   7        8.24        0.00     10.01 o 
   6   4   7       56.93       49.80     14.24 o 
 -10   5   7       25.05       23.24      8.01 o 
  -9   5   7       21.04       38.19      8.69 o 
  -8   5   7        8.58       21.30      7.66 o 
  -7   5   7       16.59       22.35      7.80 o 
  -6   5   7        4.49       11.96      6.60 o 
  -5   5   7        5.96       15.68      9.19 o 
  -4   5   7       13.60       15.13      9.01 o 
  -3   5   7        6.88       15.99      8.95 o 
  -2   5   7       27.02       39.18      8.15 o 
  -1   5   7       29.17       30.41      7.91 o 
   0   5   7       11.55       17.06      7.26 o 
   1   5   7       44.76       58.22      9.85 o 
   2   5   7       13.60       28.32     12.63 o 
   3   5   7       11.25       12.98     12.75 o 
   4   5   7        6.93        3.32     12.88 o 
  -5   6   7        8.58       10.33      9.87 o 
  -4   6   7        4.03        0.00      8.14 o 
  -3   6   7        8.10       11.07      9.68 o 
  -2   6   7        2.31       13.65     10.23 o 
  -1   6   7        6.20       13.42      8.11 o 
 -10  -5   8        3.77        0.00     22.95 o 
  -9  -5   8        4.74        5.00     22.91 o 
  -8  -5   8       11.09        0.00     22.19 o 
  -7  -5   8       16.22        0.00     22.52 o 
  -6  -5   8       14.51        7.37      7.91 o 
  -5  -5   8        4.27        4.61      9.75 o 
  -4  -5   8       32.92       34.52     14.42 o 
  -3  -5   8       25.61       20.05      9.07 o 
  -2  -5   8        7.03        3.07      7.42 o 
  -1  -5   8       32.93       38.60     10.55 o 
   0  -5   8        2.43        6.81      7.72 o 
   1  -5   8        7.86       14.79     19.24 o 
   2  -5   8        9.91       10.16      7.67 o 
   3  -5   8       21.55       30.40     10.05 o 
 -12  -4   8       35.55        0.00     17.76 o 
 -11  -4   8        5.98        4.31     18.31 o 
 -10  -4   8       21.78        0.00     19.45 o 
  -9  -4   8       12.99        0.00     21.46 o 
  -8  -4   8       38.83        6.33     22.13 o 
  -7  -4   8        8.63        0.58      6.66 o 
  -6  -4   8        7.11        5.00      8.75 o 
  -5  -4   8      118.56       81.24     12.12 o 
  -4  -4   8       53.81       33.93      9.25 o 
  -3  -4   8       11.52       22.87      8.49 o 
  -2  -4   8       63.24       63.83     10.69 o 
  -1  -4   8      230.93      210.46     30.34 o 
   0  -4   8       67.54       59.81     16.64 o 
   1  -4   8       42.56       51.31      9.90 o 
   2  -4   8       47.83       49.91     10.03 o 
   3  -4   8        0.33        0.00      6.59 o 
   4  -4   8       21.12       24.55      9.52 o 
   5  -4   8       26.38       30.22     10.05 o 
 -14  -3   8        2.01        3.99      8.63 o 
 -13  -3   8       33.18       30.31     20.57 o 
 -12  -3   8       14.35        2.91      6.65 o 
 -11  -3   8       19.69       20.29      8.48 o 
 -10  -3   8       37.54       37.91      9.91 o 
  -9  -3   8       85.81       59.50      9.16 o 
  -8  -3   8      145.09      134.17     47.32 o 
  -7  -3   8      137.28      111.05     45.77 o 
  -6  -3   8      116.63      113.33     13.79 o 
  -5  -3   8       17.12       19.70      7.80 o 
  -4  -3   8      427.59      352.90     39.33 o 
  -3  -3   8       17.12       27.67      7.70 o 
  -2  -3   8      516.93      422.34     52.30 o 
  -1  -3   8       39.06       47.70     10.56 o 
   0  -3   8      257.97      239.97     50.38 o 
   1  -3   8      155.67      150.71     17.34 o 
   2  -3   8       28.32       34.25      8.36 o 
   3  -3   8      174.39      193.38     10.87 o 
   4  -3   8       94.01       82.34      9.04 o 
   5  -3   8        3.99        3.92      7.88 o 
   6  -3   8       22.93       25.49     13.02 o 
   7  -3   8       34.39       25.17     20.06 o 
 -15  -2   8       78.01       91.66     16.60 o 
 -14  -2   8       72.85       89.57     16.07 o 
 -13  -2   8        9.74        9.66      8.10 o 
 -12  -2   8      209.75      216.06     18.71 o 
 -11  -2   8       14.35       18.99      7.42 o 
 -10  -2   8       53.68       38.19      8.00 o 
  -9  -2   8      267.37      265.37     42.75 o 
  -8  -2   8      521.89      420.73     93.90 o 
  -7  -2   8       75.53      101.88      8.07 o 
  -6  -2   8       50.39       59.22     13.92 o 
  -5  -2   8      446.32      435.04     21.42 o 
  -4  -2   8      207.65      189.82     14.24 o 
  -3  -2   8       37.71       46.26      5.17 o 
  -2  -2   8      333.97      304.64     43.53 o 
  -1  -2   8      614.10      568.23     93.52 o 
   0  -2   8      162.68      141.11     16.14 o 
   1  -2   8       54.56       76.76     27.53 o 
   2  -2   8      262.54      291.40     36.88 o 
   3  -2   8       16.10       14.22      5.63 o 
   4  -2   8      220.42      209.94     11.07 o 
   5  -2   8       47.66       53.86      8.03 o 
   6  -2   8        1.61        0.00      7.21 o 
   7  -2   8      114.11      100.13     46.00 o 
   8  -2   8       13.73       22.18     12.14 o 
 -15  -1   8        5.62        7.55      8.60 o 
 -14  -1   8       52.52       40.50     12.00 o 
 -13  -1   8      267.96      263.94     21.22 o 
 -12  -1   8      245.28      253.92     21.54 o 
 -11  -1   8      139.58      109.10     30.60 o 
 -10  -1   8      428.01      312.65     94.90 o 
  -9  -1   8      560.44      516.96     20.02 o 
  -8  -1   8      233.72      164.48     58.90 o 
  -7  -1   8      840.83      696.17    121.28 o 
  -6  -1   8      353.23      328.86     13.44 o 
  -5  -1   8       89.25      102.78      8.33 o 
  -4  -1   8     1031.84      970.98     34.78 o 
  -3  -1   8      773.56      790.49     37.80 o 
  -2  -1   8      535.51      560.56     41.19 o 
  -1  -1   8      566.19      544.88     42.67 o 
   0  -1   8      745.49      675.30     35.21 o 
   1  -1   8      171.33      158.89     11.45 o 
   2  -1   8       80.96       80.01     12.42 o 
   3  -1   8      495.09      479.25     29.13 o 
   4  -1   8      167.63      165.80     12.12 o 
   5  -1   8        3.96        8.80      5.20 o 
   6  -1   8      150.97      124.33     17.04 o 
   7  -1   8      166.82      172.64     18.30 o 
   8  -1   8      120.82      121.35     38.19 o 
 -15   0   8       99.78       87.31     15.97 o 
 -14   0   8       48.56       56.23     13.47 o 
 -13   0   8        4.03        0.00      6.45 o 
 -12   0   8      498.66      528.96     27.54 o 
 -11   0   8       83.35       60.46     10.98 o 
 -10   0   8       19.77       35.86      9.78 o 
  -9   0   8      177.66      147.52      8.97 o 
  -8   0   8     1104.22      912.48     88.81 o 
  -7   0   8       43.51       39.18      5.34 o 
  -6   0   8        2.29        1.54      2.53 o 
  -5   0   8      381.11      315.16     11.17 o 
  -4   0   8     1233.09     1263.78     86.89 o 
  -3   0   8       33.84       30.82      4.64 o 
  -2   0   8      154.77      141.53      6.93 o 
  -1   0   8      570.45      623.77     25.31 o 
   0   0   8      229.12      210.44      8.60 o 
   1   0   8      273.41      226.07     10.68 o 
   2   0   8        5.96       10.20      6.13 o 
   3   0   8       35.62       36.34     25.49 o 
   4   0   8      303.03      207.05     46.98 o 
   5   0   8       21.00       27.00      6.23 o 
   6   0   8       81.32       85.43      9.06 o 
   7   0   8       81.67       67.10     13.88 o 
   8   0   8       28.06       37.54     11.38 o 
 -15   1   8        5.62        2.69      9.83 o 
 -14   1   8       52.52       80.09     15.40 o 
 -13   1   8      267.96      281.07     22.27 o 
 -12   1   8      245.28      303.47     21.95 o 
 -11   1   8      139.58      164.79     16.36 o 
 -10   1   8      428.01      412.48     22.78 o 
  -9   1   8      560.44      495.97     23.50 o 
  -8   1   8      233.72      210.33     19.45 o 
  -7   1   8      840.84      796.66     27.29 o 
  -6   1   8      353.23      259.58     88.65 o 
  -5   1   8       89.25       99.26      7.05 o 
  -4   1   8     1031.84     1050.23     43.51 o 
  -3   1   8      773.56      719.35     17.06 o 
  -2   1   8      535.51      584.54     22.10 o 
  -1   1   8      566.19      569.81     28.48 o 
   0   1   8      745.49      689.84     24.06 o 
   1   1   8      171.33      164.28      8.59 o 
   2   1   8       80.96       89.73      9.71 o 
   3   1   8      495.09      475.01     20.68 o 
   4   1   8      167.63      157.95     23.97 o 
   5   1   8        3.96        1.83      7.04 o 
   6   1   8      150.97      167.24     24.80 o 
   7   1   8      166.81      150.92     18.59 o 
   8   1   8      120.82       80.21     15.83 o 
 -15   2   8       78.01       99.86     18.35 o 
 -14   2   8       72.85       75.55     15.74 o 
 -13   2   8        9.74        6.63      8.14 o 
 -12   2   8      209.75      238.82     19.98 o 
 -11   2   8       14.35        6.00      6.67 o 
 -10   2   8       53.68       50.18     10.60 o 
  -9   2   8      267.37      279.40     19.16 o 
  -8   2   8      521.89      554.69     25.24 o 
  -7   2   8       75.53       62.36      6.33 o 
  -6   2   8       50.39       41.62      5.75 o 
  -5   2   8      446.32      450.21     39.29 o 
  -4   2   8      207.65      216.54     10.42 o 
  -3   2   8       37.71       33.76      6.52 o 
  -2   2   8      333.97      317.30     10.34 o 
  -1   2   8      614.10      624.60     18.57 o 
   0   2   8      162.68      162.92      8.90 o 
   1   2   8       54.56       47.58      6.65 o 
   2   2   8      262.54      236.72     15.26 o 
   3   2   8       16.10        8.38      7.99 o 
   4   2   8      220.42      216.56     19.10 o 
   5   2   8       47.66       37.69     12.12 o 
   6   2   8        1.61       16.66     10.78 o 
   7   2   8      114.11       59.32     14.87 o 
   8   2   8       13.73        4.05     10.72 o 
 -14   3   8        2.01        1.07      6.24 o 
 -13   3   8       33.18       48.91      9.38 o 
 -12   3   8       14.35        7.60      7.78 o 
 -11   3   8       19.69       28.33      7.30 o 
 -10   3   8       37.54       51.00      8.49 o 
  -9   3   8       85.81       94.84     13.47 o 
  -8   3   8      145.09      167.66     16.09 o 
  -7   3   8      137.28      124.64     14.34 o 
  -6   3   8      116.63       90.85     12.63 o 
  -5   3   8       17.12       19.70      5.18 o 
  -4   3   8      427.59      207.99    247.09 o 
  -3   3   8       17.12       15.07      5.40 o 
  -2   3   8      516.93      470.51     16.64 o 
  -1   3   8       39.06       42.52      7.36 o 
   0   3   8      257.97      269.12     19.85 o 
   1   3   8      155.67      128.46     10.62 o 
   2   3   8       28.32       23.59      6.62 o 
   3   3   8      174.39      159.69     18.45 o 
   4   3   8       94.01       80.96     15.01 o 
   5   3   8        3.99        6.81      9.93 o 
   6   3   8       22.93       25.08     11.82 o 
   7   3   8       34.39       37.92     13.71 o 
 -12   4   8       35.55       53.17      9.73 o 
 -11   4   8        5.98        5.66      9.32 o 
 -10   4   8       21.78       19.55      8.27 o 
  -9   4   8       12.99       25.17      7.46 o 
  -8   4   8       38.83       44.02     10.82 o 
  -7   4   8        8.63        6.81      7.14 o 
  -6   4   8        7.11       11.68      8.12 o 
  -5   4   8      118.56      151.81     15.95 o 
  -4   4   8       53.81       54.01      8.02 o 
  -3   4   8       11.52       29.50      7.05 o 
  -2   4   8       63.24       77.50      9.34 o 
  -1   4   8      230.93      232.92     13.83 o 
   0   4   8       67.54       60.68      9.36 o 
   1   4   8       42.56       46.26      8.71 o 
   2   4   8       47.83       52.83      9.53 o 
   3   4   8        0.33        3.30     10.23 o 
   4   4   8       21.12       30.09     13.71 o 
   5   4   8       26.38       15.54     12.19 o 
 -10   5   8        3.77        3.66      6.58 o 
  -9   5   8        4.74       13.31      6.78 o 
  -8   5   8       11.09       18.41      7.70 o 
  -7   5   8       16.22       16.92      9.42 o 
  -6   5   8       14.51       21.85     10.13 o 
  -5   5   8        4.27        0.00      7.40 o 
  -4   5   8       32.92       34.70     11.07 o 
  -3   5   8       25.61       37.88     11.53 o 
  -2   5   8        7.03        9.95      6.75 o 
  -1   5   8       32.93       48.39      9.31 o 
   0   5   8        2.43        4.57      6.72 o 
   1   5   8        7.86        4.91      7.09 o 
   2   5   8        9.91        9.50     12.59 o 
   3   5   8       21.55       21.60     14.42 o 
  -9  -5   9       10.34        6.64     10.75 o 
  -8  -5   9        9.16        8.12      8.65 o 
  -7  -5   9        1.93        9.01      9.12 o 
  -6  -5   9        3.10        5.65     10.56 o 
  -5  -5   9        1.54        0.00      7.47 o 
  -4  -5   9       19.64        3.08      7.60 o 
  -3  -5   9       11.00       18.03      8.83 o 
  -2  -5   9        7.88       10.58      8.15 o 
  -1  -5   9        8.91        8.85     11.07 o 
   0  -5   9        0.43        0.14      6.65 o 
   1  -5   9       33.99       59.11     24.41 o 
 -12  -4   9        3.45        0.00     19.02 o 
 -11  -4   9       10.59        0.00     19.55 o 
  -9  -4   9       16.52       10.71     15.91 o 
  -8  -4   9        4.45        7.26      9.72 o 
  -7  -4   9      127.80      157.41     15.99 o 
  -6  -4   9       31.46       36.38     10.77 o 
  -5  -4   9        3.87        0.00      6.40 o 
  -4  -4   9       47.47       61.34     11.52 o 
  -3  -4   9       10.98       18.44      8.13 o 
  -2  -4   9       33.45       39.52      9.87 o 
  -1  -4   9       96.73       90.58     12.64 o 
   0  -4   9       44.22       45.27     12.02 o 
   1  -4   9        1.53        0.00      6.28 o 
   2  -4   9        9.93        8.65      8.14 o 
   3  -4   9       21.73       19.14      9.40 o 
   4  -4   9       22.75       27.08     10.56 o 
 -13  -3   9       23.04       24.34     19.94 o 
 -12  -3   9       89.42       82.44     46.72 o 
 -11  -3   9       66.28       47.40     16.24 o 
 -10  -3   9       41.69       46.56      7.35 o 
  -9  -3   9       20.81       32.30      9.74 o 
  -8  -3   9      217.53      215.34     18.90 o 
  -7  -3   9       15.14        7.83      8.09 o 
  -6  -3   9      172.54      195.83     22.91 o 
  -5  -3   9      146.28      143.42     65.63 o 
  -4  -3   9      143.14       79.33     11.17 o 
  -3  -3   9      120.03      118.66     11.98 o 
  -2  -3   9      336.46      323.42     43.92 o 
  -1  -3   9        2.15        0.00      5.60 o 
   0  -3   9       24.44       36.66     18.24 o 
   1  -3   9       89.01       86.27     11.48 o 
   2  -3   9       21.88       25.88      8.52 o 
   3  -3   9        1.91        0.00      4.63 o 
   4  -3   9       80.24       69.08     12.33 o 
   5  -3   9       14.74        8.87      9.22 o 
   6  -3   9       10.95       10.19      9.75 o 
 -14  -2   9      113.26      129.48     18.02 o 
 -13  -2   9       42.40       50.66      8.97 o 
 -12  -2   9       70.96       59.45      8.92 o 
 -11  -2   9       38.22       47.26     16.53 o 
 -10  -2   9      282.08      304.93     79.53 o 
  -9  -2   9      260.65      233.86     12.25 o 
  -8  -2   9        3.50        9.52      4.42 o 
  -7  -2   9      839.72      810.62     21.58 o 
  -6  -2   9       97.06       84.74     14.16 o 
  -5  -2   9       35.82       23.31      4.52 o 
  -4  -2   9      275.67      260.42     29.45 o 
  -3  -2   9      285.65      230.18     23.94 o 
  -2  -2   9       81.81       90.45     40.67 o 
  -1  -2   9       96.77      130.25     65.13 o 
   0  -2   9      157.92      140.63     48.82 o 
   1  -2   9       18.40       19.38      7.29 o 
   2  -2   9       29.22       23.48      8.11 o 
   3  -2   9        6.78       10.01      5.31 o 
   4  -2   9      173.41      163.13     16.55 o 
   5  -2   9       29.70       27.40      7.39 o 
   6  -2   9       33.45       23.28     10.27 o 
   7  -2   9       56.24       36.72     17.73 o 
 -15  -1   9      168.74      181.05     20.18 o 
 -14  -1   9       26.82       32.69     11.55 o 
 -13  -1   9       42.13       42.62     11.94 o 
 -12  -1   9      319.89      308.99     18.33 o 
 -11  -1   9      194.99      159.45    102.28 o 
 -10  -1   9       27.98       16.91      9.32 o 
  -9  -1   9      328.10      329.37     62.04 o 
  -8  -1   9      993.45      655.89    220.63 o 
  -7  -1   9       16.09       17.67      4.50 o 
  -6  -1   9      515.04      490.97     12.52 o 
  -5  -1   9      105.44      142.03     13.45 o 
  -4  -1   9      440.97      453.98     29.06 o 
  -3  -1   9      204.94      206.62     14.12 o 
  -2  -1   9      267.32      266.49     24.44 o 
  -1  -1   9      122.73      139.47      9.94 o 
   0  -1   9       47.13       54.02     16.23 o 
   1  -1   9      986.53     1026.22    146.83 o 
   2  -1   9        8.17       17.09      8.73 o 
   3  -1   9        7.84        7.23      4.79 o 
   4  -1   9      189.12      188.73     11.48 o 
   5  -1   9      226.27      212.72     11.95 o 
   6  -1   9        0.61        1.61      5.78 o 
   7  -1   9       54.16       46.22     11.83 o 
 -15   0   9       24.23       31.69     11.98 o 
 -14   0   9      263.98      274.25     22.78 o 
 -13   0   9       90.10       86.71     10.03 o 
 -12   0   9      358.24      384.16     24.29 o 
 -11   0   9       11.63       10.42      6.86 o 
 -10   0   9     1095.80     1146.84     52.73 o 
  -9   0   9      154.67      153.62      9.54 o 
  -8   0   9       14.71       19.22      7.69 o 
  -7   0   9      957.50      874.81     31.20 o 
  -6   0   9      240.66      245.45      9.09 o 
  -5   0   9       81.98       56.18     18.58 o 
  -4   0   9      393.18      369.45     15.24 o 
  -3   0   9      222.14      197.11     16.03 o 
  -2   0   9       22.52       20.96      4.42 o 
  -1   0   9       22.96       29.35      5.56 o 
   0   0   9      623.99      629.43     30.39 o 
   1   0   9       54.13       60.59     17.41 o 
   2   0   9       81.88       34.91     42.31 o 
   3   0   9       12.06        4.19      6.80 o 
   4   0   9      162.97       95.37     65.31 o 
   5   0   9       23.93       15.41     13.97 o 
   6   0   9       85.50       77.45     25.66 o 
   7   0   9       39.19       55.09     23.56 o 
 -15   1   9      168.74      168.98     21.42 o 
 -14   1   9       26.82       43.04     13.18 o 
 -13   1   9       42.13       47.32     12.65 o 
 -12   1   9      319.89      345.31     23.54 o 
 -11   1   9      194.99      166.54     16.25 o 
 -10   1   9       27.98       19.43      7.67 o 
  -9   1   9      328.10      286.73     18.33 o 
  -8   1   9      993.45      954.03     59.11 o 
  -7   1   9       16.09       18.74      4.59 o 
  -6   1   9      515.04      427.27     18.96 o 
  -5   1   9      105.44       57.11      5.62 o 
  -4   1   9      440.97      469.38     27.95 o 
  -3   1   9      204.94      154.15     51.15 o 
  -2   1   9      267.32      244.27     10.43 o 
  -1   1   9      122.73       94.10     10.93 o 
   0   1   9       47.13       55.33      7.07 o 
   1   1   9      986.53     1032.59     40.37 o 
   2   1   9        8.17        1.45      4.02 o 
   3   1   9        7.84        6.77      7.05 o 
   4   1   9      189.12      177.67     30.28 o 
   5   1   9      226.27      240.15     17.21 o 
   6   1   9        0.61        0.21      8.80 o 
   7   1   9       54.16       37.69     13.49 o 
 -14   2   9      113.26      164.59     19.61 o 
 -13   2   9       42.40       53.42     13.18 o 
 -12   2   9       70.96       66.17     13.16 o 
 -11   2   9       38.22       39.53     10.62 o 
 -10   2   9      282.08      289.37     20.57 o 
  -9   2   9      260.65      235.30     18.39 o 
  -8   2   9        3.50        2.42      5.68 o 
  -7   2   9      839.72      767.29     24.33 o 
  -6   2   9       97.06       67.46      7.20 o 
  -5   2   9       35.82       27.67      5.37 o 
  -4   2   9      275.66      287.62     12.59 o 
  -3   2   9      285.65      343.45     11.37 o 
  -2   2   9       81.81       58.80     25.15 o 
  -1   2   9       96.77      131.56     27.33 o 
   0   2   9      157.92      180.65     12.54 o 
   1   2   9       18.40       18.83      5.73 o 
   2   2   9       29.22       47.43      7.99 o 
   3   2   9        6.78        2.07      8.12 o 
   4   2   9      173.41      156.59     18.25 o 
   5   2   9       29.70       27.89     11.90 o 
   6   2   9       33.45       50.49     14.26 o 
   7   2   9       56.24       66.32     15.56 o 
 -13   3   9       23.04       53.30     14.04 o 
 -12   3   9       89.42       86.54     15.03 o 
 -11   3   9       66.28       64.44     13.04 o 
 -10   3   9       41.69       51.93     11.88 o 
  -9   3   9       20.81       25.96      9.40 o 
  -8   3   9      217.53      208.73     18.31 o 
  -7   3   9       15.15       10.33      7.55 o 
  -6   3   9      172.54      213.30     12.22 o 
  -5   3   9      146.28      138.17     10.61 o 
  -4   3   9      143.14      132.00     10.62 o 
  -3   3   9      120.03      135.75     10.78 o 
  -2   3   9      336.46      350.09     15.58 o 
  -1   3   9        2.15        1.31      4.85 o 
   0   3   9       24.44       33.49      7.42 o 
   1   3   9       89.01       95.86     10.53 o 
   2   3   9       21.88       20.60      7.19 o 
   3   3   9        1.91        2.95      9.32 o 
   4   3   9       80.24       63.63     14.52 o 
   5   3   9       14.74       14.89     11.07 o 
   6   3   9       10.95        7.47     10.78 o 
 -12   4   9        3.45        5.31      8.69 o 
 -11   4   9       10.59       20.95     10.72 o 
  -9   4   9       16.52       18.53      9.83 o 
  -8   4   9        4.45        5.88      7.57 o 
  -7   4   9      127.80      177.51     17.94 o 
  -6   4   9       31.46       25.71      9.72 o 
  -5   4   9        3.87        2.69      7.36 o 
  -4   4   9       47.47       31.87     35.19 o 
  -3   4   9       10.98       15.68      6.59 o 
  -2   4   9       33.45       38.25      8.26 o 
  -1   4   9       96.73       68.50      9.79 o 
   0   4   9       44.22       69.37     10.07 o 
   1   4   9        1.53        4.74      6.79 o 
   2   4   9        9.93       24.93      8.59 o 
   3   4   9       21.73       10.29     12.23 o 
   4   4   9       22.75       14.38     12.98 o 
  -9   5   9       10.34       18.69     10.98 o 
  -8   5   9        9.16       20.51     11.21 o 
  -7   5   9        1.93        9.09      9.22 o 
  -6   5   9        3.10        6.47      8.85 o 
  -5   5   9        1.54        5.02      8.65 o 
  -4   5   9       19.64       14.46      9.95 o 
  -3   5   9       11.00       22.34     10.88 o 
  -2   5   9        7.88       15.46      7.60 o 
  -1   5   9        8.91       14.26      7.68 o 
   0   5   9        0.43        1.13      7.13 o 
   1   5   9       33.99       36.88     13.95 o 
  -8  -5  10        5.06        0.00      7.75 o 
  -7  -5  10       29.76       40.20     11.76 o 
  -6  -5  10        3.22       10.91      8.39 o 
  -5  -5  10       16.11       15.76      8.61 o 
  -4  -5  10        6.86       16.53      9.01 o 
  -3  -5  10       26.08       27.46     10.34 o 
  -2  -5  10       16.46       13.35      8.45 o 
  -1  -5  10       15.37       18.10      8.41 o 
 -11  -4  10       19.33        7.57     19.83 o 
 -10  -4  10        6.14       15.91     12.16 o 
  -9  -4  10       22.51       26.99     21.62 o 
  -8  -4  10       20.29       27.90     11.03 o 
  -7  -4  10        6.75        3.50      7.88 o 
  -6  -4  10       30.80       38.34     11.14 o 
  -5  -4  10        9.13       12.69      8.54 o 
  -4  -4  10       16.54       11.46     12.86 o 
  -3  -4  10        1.74        7.53      7.94 o 
  -2  -4  10      124.64       91.96     12.81 o 
  -1  -4  10       33.40       24.37      9.11 o 
   0  -4  10        4.38        1.07      6.66 o 
   1  -4  10       31.47       39.06     10.37 o 
   2  -4  10        8.00        5.88      8.05 o 
   3  -4  10       13.38        8.20      9.36 o 
 -13  -3  10       27.93       28.22      8.55 o 
 -12  -3  10        0.07        0.00      7.68 o 
 -11  -3  10        7.88       21.95     21.94 o 
 -10  -3  10      152.22      170.14     18.47 o 
  -9  -3  10        4.27        0.00      7.05 o 
  -8  -3  10       31.77       49.30     19.30 o 
  -7  -3  10       48.19       63.71     30.92 o 
  -6  -3  10       39.97       22.04     14.31 o 
  -5  -3  10       67.19       72.58     14.25 o 
  -4  -3  10       70.13       50.52     10.45 o 
  -3  -3  10        7.05        3.47      6.54 o 
  -2  -3  10       35.88       28.61      8.90 o 
  -1  -3  10      175.90      168.64     37.43 o 
   0  -3  10        3.92        2.41      6.50 o 
   1  -3  10       12.44       16.10      7.87 o 
   2  -3  10       44.34       45.82     15.36 o 
   3  -3  10        5.39        0.35      5.78 o 
   4  -3  10       21.42       16.86      9.90 o 
 -14  -2  10       61.89       77.00     14.87 o 
 -13  -2  10       38.95       58.04      9.46 o 
 -12  -2  10      131.76      148.88     11.87 o 
 -11  -2  10       85.84      116.04     10.86 o 
 -10  -2  10       19.52       15.82      5.97 o 
  -9  -2  10      173.92      170.02     41.01 o 
  -8  -2  10      117.90      110.14     24.29 o 
  -7  -2  10       28.09       23.08      5.61 o 
  -6  -2  10      272.97      321.09     34.52 o 
  -5  -2  10       94.29       87.49     11.54 o 
  -4  -2  10       89.21       74.60     10.77 o 
  -3  -2  10       72.50       87.91     35.04 o 
  -2  -2  10      839.38      874.34    128.53 o 
  -1  -2  10       41.64       39.30     10.35 o 
   0  -2  10       26.19       20.17      7.98 o 
   1  -2  10      247.61      249.30     26.17 o 
   2  -2  10      195.63      141.68     13.76 o 
   3  -2  10       55.74       46.38      7.94 o 
   4  -2  10       40.59       31.19      7.83 o 
   5  -2  10       58.71       50.47     10.53 o 
   6  -2  10       12.20        9.47      9.70 o 
 -15  -1  10        4.29        6.75      9.09 o 
 -14  -1  10      113.70      119.39     17.25 o 
 -13  -1  10      131.22      140.54     17.13 o 
 -12  -1  10       31.15        9.71     10.24 o 
 -11  -1  10       39.84       39.00      7.44 o 
 -10  -1  10      360.61      355.27     15.04 o 
  -9  -1  10        9.31       12.90      4.93 o 
  -8  -1  10       56.55       35.33     16.85 o 
  -7  -1  10      105.18      111.13      8.40 o 
  -6  -1  10      220.70      206.88     16.15 o 
  -5  -1  10      226.27      218.04      9.52 o 
  -4  -1  10      527.41      504.15     28.37 o 
  -3  -1  10      268.05      258.85     26.09 o 
  -2  -1  10       46.39       45.09      6.77 o 
  -1  -1  10      439.43      436.78     47.33 o 
   0  -1  10       77.49       78.26     27.91 o 
   1  -1  10       79.28       91.49     46.08 o 
   2  -1  10      206.62      186.33     19.99 o 
   3  -1  10       75.98       71.04      9.27 o 
   4  -1  10        4.46        4.50      5.55 o 
   5  -1  10       10.59        8.76      6.37 o 
   6  -1  10      112.40      102.34     25.12 o 
 -15   0  10       85.71       93.49     16.80 o 
 -14   0  10      109.81      133.55     18.17 o 
 -13   0  10      111.20      102.34     15.62 o 
 -12   0  10      350.18      371.45     24.27 o 
 -11   0  10        6.98        2.69      6.47 o 
 -10   0  10        0.17        3.97      4.32 o 
  -9   0  10      469.74      256.06    146.67 o 
  -8   0  10      167.10      151.19      9.87 o 
  -7   0  10       28.71       31.47      6.68 o 
  -6   0  10      234.45      198.06      8.99 o 
  -5   0  10      336.36      260.45     29.97 o 
  -4   0  10      245.68      250.54     15.41 o 
  -3   0  10      216.62      202.61      9.40 o 
  -2   0  10     1092.75     1079.04     58.53 o 
  -1   0  10       11.48       14.96      4.49 o 
   0   0  10       45.13       40.72      6.39 o 
   1   0  10      393.03      394.86     25.82 o 
   2   0  10      327.29      307.61     40.50 o 
   3   0  10        8.05        6.04      4.19 o 
   4   0  10       98.51       80.62     25.95 o 
   5   0  10      106.92      101.23     26.52 o 
   6   0  10        0.05        0.00      8.26 o 
 -15   1  10        4.29        8.54     11.01 o 
 -14   1  10      113.70      116.66     17.45 o 
 -13   1  10      131.22      168.52     18.37 o 
 -12   1  10       31.15       29.01     10.48 o 
 -11   1  10       39.84       53.72     11.78 o 
 -10   1  10      360.61      317.18     21.16 o 
  -9   1  10        9.31        9.21      4.56 o 
  -8   1  10       56.55       64.86      7.81 o 
  -7   1  10      105.18       61.40     11.30 o 
  -6   1  10      220.70      212.30     22.65 o 
  -5   1  10      226.27      240.31     15.21 o 
  -4   1  10      527.41      542.38     16.87 o 
  -3   1  10      268.05      288.78     12.78 o 
  -2   1  10       46.39       41.31      6.13 o 
  -1   1  10      439.43      467.51     13.98 o 
   0   1  10       77.49       82.92     15.19 o 
   1   1  10       79.28      102.82     19.63 o 
   2   1  10      206.62      203.07     11.30 o 
   3   1  10       75.98       82.13     30.33 o 
   4   1  10        4.46        5.59      7.83 o 
   5   1  10       10.59       15.53      9.94 o 
   6   1  10      112.40      120.43     40.58 o 
 -14   2  10       61.89       57.55     14.59 o 
 -13   2  10       38.95       38.98     12.53 o 
 -12   2  10      131.76      112.51     16.23 o 
 -11   2  10       85.84       72.22     13.61 o 
 -10   2  10       19.52       15.58      8.24 o 
  -9   2  10      173.92      179.22     16.78 o 
  -8   2  10      117.90       94.96     13.36 o 
  -7   2  10       28.09       18.44      5.15 o 
  -6   2  10      272.97      141.56    135.72 o 
  -5   2  10       94.29       87.13     13.19 o 
  -4   2  10       89.21      109.08     18.20 o 
  -3   2  10       72.50       64.14     11.37 o 
  -2   2  10      839.38      895.15     39.62 o 
  -1   2  10       41.64       51.73      9.12 o 
   0   2  10       26.19       34.44      6.94 o 
   1   2  10      247.61      246.32     12.29 o 
   2   2  10      195.63      193.76     11.54 o 
   3   2  10       55.74       50.06     14.00 o 
   4   2  10       40.59       41.01     13.26 o 
   5   2  10       58.71       55.51     14.73 o 
   6   2  10       12.20        6.77      9.99 o 
 -13   3  10       27.93       42.43     13.67 o 
 -12   3  10        0.07        0.00      7.06 o 
 -11   3  10        7.88        4.25      8.12 o 
 -10   3  10      152.23      169.15     18.08 o 
  -9   3  10        4.27        0.39      6.92 o 
  -8   3  10       31.77       52.54     12.02 o 
  -7   3  10       48.19       56.67     11.76 o 
  -6   3  10       39.97       45.84      7.57 o 
  -5   3  10       67.19       77.21     27.17 o 
  -4   3  10       70.13      109.33     10.42 o 
  -3   3  10        7.05        9.14      5.93 o 
  -2   3  10       35.88       43.28      8.17 o 
  -1   3  10      175.90      182.04     12.97 o 
   0   3  10        3.92        5.30      6.08 o 
   1   3  10       12.44       16.97      7.04 o 
   2   3  10       44.34       54.57      9.63 o 
   3   3  10        5.39        0.00     10.01 o 
   4   3  10       21.42       18.47     11.05 o 
 -11   4  10       19.33       18.04     10.62 o 
 -10   4  10        6.14       10.07      9.60 o 
  -9   4  10       22.51       49.78     13.22 o 
  -8   4  10       20.29       17.60      9.56 o 
  -7   4  10        6.75        0.28      7.38 o 
  -6   4  10       30.80       37.73     11.82 o 
  -5   4  10        9.13       25.59     10.80 o 
  -4   4  10       16.54       16.05      6.73 o 
  -3   4  10        1.74        2.12      5.90 o 
  -2   4  10      124.64      101.10     16.25 o 
  -1   4  10       33.40       23.47      7.95 o 
   0   4  10        4.38        0.92      6.67 o 
   1   4  10       31.47       25.52      8.48 o 
   2   4  10        8.00        9.70     12.65 o 
   3   4  10       13.38       11.05     13.47 o 
  -8   5  10        5.06        1.91      9.70 o 
  -7   5  10       29.76       41.13     13.39 o 
  -6   5  10        3.22        0.00      7.99 o 
  -5   5  10       16.11       24.39     11.88 o 
  -4   5  10        6.86        7.55      9.64 o 
  -3   5  10       26.08       25.33     11.86 o 
  -2   5  10       16.46       24.21     13.47 o 
  -1   5  10       15.37       12.15      8.26 o 
 -10  -4  11       18.66       14.52     23.93 o 
  -9  -4  11        5.27       18.75     11.24 o 
  -8  -4  11       28.93       42.93     34.88 o 
  -7  -4  11       29.65       31.31     11.24 o 
  -6  -4  11        6.14        0.00      7.62 o 
  -5  -4  11        6.90        2.81     16.16 o 
  -4  -4  11       24.54       15.26      9.18 o 
  -3  -4  11        1.57        0.11      6.67 o 
  -2  -4  11        1.16        2.90      7.04 o 
  -1  -4  11       25.63       20.85      8.68 o 
   0  -4  11        5.96        1.41      7.37 o 
   1  -4  11        9.95       19.25      9.25 o 
 -13  -3  11        3.90        6.25     11.43 o 
 -12  -3  11       58.12       83.51     16.99 o 
 -11  -3  11        9.86        3.12      9.38 o 
 -10  -3  11       23.97       21.85     13.42 o 
  -9  -3  11       49.37       60.46     24.95 o 
  -8  -3  11      108.90       82.18     42.84 o 
  -7  -3  11       31.52       45.25     11.38 o 
  -6  -3  11       45.16       52.04     11.51 o 
  -5  -3  11       77.55       50.96     11.33 o 
  -4  -3  11        9.12        8.10      7.42 o 
  -3  -3  11        3.05        4.21      8.08 o 
  -2  -3  11      153.26      151.59     51.16 o 
  -1  -3  11       11.02       19.02     11.80 o 
   0  -3  11       55.67       50.70     20.11 o 
   1  -3  11        2.12        0.77      7.30 o 
   2  -3  11       37.59       32.53     10.48 o 
   3  -3  11        3.07        1.54      6.01 o 
 -14  -2  11       23.36       38.04     12.35 o 
 -13  -2  11       49.03       61.76     13.18 o 
 -12  -2  11       33.22       53.53      9.04 o 
 -11  -2  11       46.15       68.02     13.06 o 
 -10  -2  11       43.94       55.55      7.72 o 
  -9  -2  11       57.22       48.17      7.11 o 
  -8  -2  11      295.81      345.96     17.30 o 
  -7  -2  11      106.06      118.46     31.55 o 
  -6  -2  11       13.87       13.84      8.52 o 
  -5  -2  11       20.33       28.21      9.34 o 
  -4  -2  11      601.44      602.50     67.56 o 
  -3  -2  11       23.22       23.97      9.55 o 
  -2  -2  11       34.64       29.21     11.64 o 
  -1  -2  11      130.41      131.56     62.67 o 
   0  -2  11       26.13       27.61      9.03 o 
   1  -2  11        1.41        3.48      6.88 o 
   2  -2  11        7.42       13.47      9.09 o 
   3  -2  11       77.71       83.03     10.05 o 
   4  -2  11       10.14        6.58      6.45 o 
 -14  -1  11       16.42       16.01     10.25 o 
 -13  -1  11       16.13       11.72      8.93 o 
 -12  -1  11      359.91      375.10     46.00 o 
 -11  -1  11       57.60       88.87      9.81 o 
 -10  -1  11       71.14       88.74      9.39 o 
  -9  -1  11      454.83      458.82     14.06 o 
  -8  -1  11      204.54      180.43     24.61 o 
  -7  -1  11      150.17      153.81     20.75 o 
  -6  -1  11       83.81       87.89      8.32 o 
  -5  -1  11      160.14      144.08     20.55 o 
  -4  -1  11        0.43        0.00      3.57 o 
  -3  -1  11       21.20       13.04      7.74 o 
  -2  -1  11       86.02      106.43     48.91 o 
  -1  -1  11       85.18      112.34     34.50 o 
   0  -1  11      168.63      147.25     43.76 o 
   1  -1  11       21.59       23.43      8.78 o 
   2  -1  11       46.29       55.44     11.74 o 
   3  -1  11       12.00       12.42      6.74 o 
   4  -1  11      121.36      116.56     13.63 o 
   5  -1  11        1.08        0.00      6.10 o 
 -15   0  11       22.77       42.21     13.36 o 
 -14   0  11       69.79       78.07     15.07 o 
 -13   0  11       78.26       98.66     15.93 o 
 -12   0  11        2.34        1.12      6.88 o 
 -11   0  11       33.88       39.44     10.66 o 
 -10   0  11      521.11      274.05    251.65 o 
  -9   0  11        3.23        5.02      4.61 o 
  -8   0  11      735.48      717.81     52.34 o 
  -7   0  11      302.04      301.41     14.14 o 
  -6   0  11       10.33       14.16      4.61 o 
  -5   0  11       41.21       33.98      9.13 o 
  -4   0  11      985.77      989.49     39.99 o 
  -3   0  11      118.29      118.53     17.49 o 
  -2   0  11        0.77        1.78      3.92 o 
  -1   0  11      425.91      384.88     29.52 o 
   0   0  11      154.24      135.25      9.43 o 
   1   0  11       73.41       60.03     11.24 o 
   2   0  11        7.77        2.90      4.88 o 
   3   0  11      128.61      155.98     20.60 o 
   4   0  11        2.03        5.28      8.52 o 
   5   0  11       61.15       54.85     29.47 o 
 -14   1  11       16.42       12.23      8.89 o 
 -13   1  11       16.13       22.66     10.46 o 
 -12   1  11      359.91      354.28     24.57 o 
 -11   1  11       57.60       48.56     11.76 o 
 -10   1  11       71.14       64.67     12.16 o 
  -9   1  11      454.83      490.10     57.09 o 
  -8   1  11      204.54      104.71     96.48 o 
  -7   1  11      150.17      143.99     10.06 o 
  -6   1  11       83.81       69.51      8.06 o 
  -5   1  11      160.14      155.34     10.42 o 
  -4   1  11        0.43        1.05      3.59 o 
  -3   1  11       21.20       32.14      6.07 o 
  -2   1  11       86.02       79.23      8.09 o 
  -1   1  11       85.18       88.91      8.59 o 
   0   1  11      168.63      167.83     19.69 o 
   1   1  11       21.59        7.64      7.61 o 
   2   1  11       46.29       44.31     15.66 o 
   3   1  11       12.00       17.46      9.46 o 
   4   1  11      121.36       97.59     30.84 o 
   5   1  11        1.08        4.88      9.61 o 
 -14   2  11       23.36       34.50     12.98 o 
 -13   2  11       49.03       61.09     14.34 o 
 -12   2  11       33.22       29.96     11.57 o 
 -11   2  11       46.15       51.34     12.14 o 
 -10   2  11       43.94       28.24      9.93 o 
  -9   2  11       57.22       43.02     11.03 o 
  -8   2  11      295.81      297.18     21.34 o 
  -7   2  11      106.06       77.71     32.73 o 
  -6   2  11       13.87       17.18      5.83 o 
  -5   2  11       20.33       13.32      5.60 o 
  -4   2  11      601.44      599.55     31.45 o 
  -3   2  11       23.22       32.69      6.37 o 
  -2   2  11       34.64       40.12     10.87 o 
  -1   2  11      130.41      139.08     11.99 o 
   0   2  11       26.13       31.74      7.09 o 
   1   2  11        1.41        0.00      4.92 o 
   2   2  11        7.42        4.33      5.82 o 
   3   2  11       77.71       69.51     15.42 o 
   4   2  11       10.14       12.02     10.90 o 
 -13   3  11        3.90       16.40     11.25 o 
 -12   3  11       58.12       78.87     15.95 o 
 -11   3  11        9.86       19.79     10.68 o 
 -10   3  11       23.97       25.83     10.80 o 
  -9   3  11       49.37       72.64     13.98 o 
  -8   3  11      108.90       96.14     15.01 o 
  -7   3  11       31.52       39.87     11.35 o 
  -6   3  11       45.16       26.92     13.00 o 
  -5   3  11       77.55       82.45      9.66 o 
  -4   3  11        9.12        8.10      5.65 o 
  -3   3  11        3.05        6.57      5.84 o 
  -2   3  11      153.26      150.55     12.58 o 
  -1   3  11       11.02       16.34      7.18 o 
   0   3  11       55.67       53.03      9.54 o 
   1   3  11        2.12        0.00      5.60 o 
   2   3  11       37.59       32.65      9.04 o 
   3   3  11        3.07        0.00     10.74 o 
 -10   4  11       18.66       26.08     11.82 o 
  -9   4  11        5.27        0.37      8.63 o 
  -8   4  11       28.93       52.58     13.75 o 
  -7   4  11       29.65       13.24     10.11 o 
  -6   4  11        6.14        2.91      8.20 o 
  -5   4  11        6.90        8.81      9.40 o 
  -4   4  11       24.54       33.80      8.68 o 
  -3   4  11        1.57        0.00      6.21 o 
  -2   4  11        1.16        0.00      5.96 o 
  -1   4  11       25.63       36.63      9.34 o 
   0   4  11        5.96        8.05      7.13 o 
   1   4  11        9.95       16.50      8.40 o 
  -9  -4  12        6.63        4.81     13.47 o 
  -8  -4  12       27.84       25.71     12.17 o 
  -7  -4  12       14.71       27.89     11.89 o 
  -6  -4  12       32.57       22.63     10.38 o 
  -5  -4  12       25.09       14.68     10.32 o 
  -4  -4  12        1.72        2.29      7.98 o 
  -3  -4  12       49.10       38.09     11.41 o 
  -2  -4  12       16.33       26.75      9.71 o 
  -1  -4  12        0.08        0.00      6.88 o 
 -12  -3  12        0.54        0.00      9.01 o 
 -11  -3  12       54.49       56.96     29.34 o 
 -10  -3  12       12.11       16.25     10.55 o 
  -9  -3  12        9.24       10.56      9.58 o 
  -8  -3  12       13.59       28.14     11.28 o 
  -7  -3  12       57.70       56.08     13.16 o 
  -6  -3  12        7.72       15.58      9.26 o 
  -5  -3  12        2.21       19.70      9.09 o 
  -4  -3  12       35.61       34.52     10.62 o 
  -3  -3  12       22.25       12.76      8.28 o 
  -2  -3  12       35.52       49.53     18.04 o 
  -1  -3  12       43.45       53.73     17.29 o 
   0  -3  12       26.00       21.53     13.02 o 
   1  -3  12       24.89       30.72     10.46 o 
 -13  -2  12       22.59       24.84      8.35 o 
 -12  -2  12       95.29      121.98     12.21 o 
 -11  -2  12       82.41       92.51     10.64 o 
 -10  -2  12      156.52      181.30     14.68 o 
  -9  -2  12       61.32       73.87     13.53 o 
  -8  -2  12       80.84       88.51     24.80 o 
  -7  -2  12       29.24       36.97     10.28 o 
  -6  -2  12      141.23      134.26     14.28 o 
  -5  -2  12       42.62       64.76     11.65 o 
  -4  -2  12       16.29       14.82     11.85 o 
  -3  -2  12       51.91       76.32     33.34 o 
  -2  -2  12      113.59      114.26     43.01 o 
  -1  -2  12       15.07       22.26      9.04 o 
   0  -2  12       72.72       68.24     20.69 o 
   1  -2  12       62.98       76.25     13.11 o 
   2  -2  12       10.42        9.26      6.23 o 
   3  -2  12        6.44        1.43      6.13 o 
 -14  -1  12      181.61      237.66     22.54 o 
 -13  -1  12       13.31       16.11     10.07 o 
 -12  -1  12        5.88        8.20      6.15 o 
 -11  -1  12       25.06       45.93      8.33 o 
 -10  -1  12      201.69      260.84     14.18 o 
  -9  -1  12       22.33       26.52      6.66 o 
  -8  -1  12       94.33      110.51      9.03 o 
  -7  -1  12      388.87      391.09     15.76 o 
  -6  -1  12        3.59        5.50      4.66 o 
  -5  -1  12        6.81        9.62      4.64 o 
  -4  -1  12      435.81      426.32     53.30 o 
  -3  -1  12      150.37      174.73     99.55 o 
  -2  -1  12      197.89      203.75     37.96 o 
  -1  -1  12       61.64       64.96     28.75 o 
   0  -1  12       79.59       98.39     47.08 o 
   1  -1  12       35.57       32.66     10.53 o 
   2  -1  12       56.77       59.94      9.06 o 
   3  -1  12        9.84       21.99      7.53 o 
   4  -1  12        4.47        8.35      6.88 o 
 -14   0  12       10.02       16.19      9.89 o 
 -13   0  12      117.37      141.30     18.31 o 
 -12   0  12       46.30       60.27     13.04 o 
 -11   0  12       56.47       59.52     12.35 o 
 -10   0  12       52.61       56.87      8.40 o 
  -9   0  12       90.71       88.19     15.07 o 
  -8   0  12      220.79      201.86     25.13 o 
  -7   0  12       37.04       44.59      6.95 o 
  -6   0  12      135.81      117.74     31.22 o 
  -5   0  12        1.60        3.39      4.45 o 
  -4   0  12       16.56       18.68      5.56 o 
  -3   0  12      132.66      149.58     40.99 o 
  -2   0  12        2.86        1.89      4.30 o 
  -1   0  12        6.74        8.16      5.07 o 
   0   0  12       91.66       81.18      8.78 o 
   1   0  12      104.44       98.88     14.39 o 
   2   0  12       36.14       37.90     11.19 o 
   3   0  12        1.40        3.45      9.12 o 
   4   0  12       32.58       33.17     13.69 o 
 -14   1  12      181.61      208.92     21.38 o 
 -13   1  12       13.31       22.76     10.42 o 
 -12   1  12        5.88        0.00      6.65 o 
 -11   1  12       25.06       19.26      9.87 o 
 -10   1  12      201.69      176.49     17.64 o 
  -9   1  12       22.33       12.60     10.66 o 
  -8   1  12       94.33       88.68      9.43 o 
  -7   1  12      388.87      383.02     16.03 o 
  -6   1  12        3.59        1.56      5.91 o 
  -5   1  12        6.81        7.89      5.19 o 
  -4   1  12      435.81      385.10     13.56 o 
  -3   1  12      150.37      151.00      9.96 o 
  -2   1  12      197.89      178.98     10.68 o 
  -1   1  12       61.64       65.19      8.92 o 
   0   1  12       79.59       89.32      9.57 o 
   1   1  12       35.57       29.45      7.39 o 
   2   1  12       56.77       53.02     13.60 o 
   3   1  12        9.84       16.57     10.33 o 
   4   1  12        4.47        2.83      8.53 o 
 -13   2  12       22.59       41.70     12.65 o 
 -12   2  12       95.29       99.05     16.25 o 
 -11   2  12       82.41       71.04     14.08 o 
 -10   2  12      156.52      152.51     17.51 o 
  -9   2  12       61.32       70.24     13.45 o 
  -8   2  12       80.84       72.60     13.53 o 
  -7   2  12       29.24       27.85      7.06 o 
  -6   2  12      141.23      138.61     11.12 o 
  -5   2  12       42.62       31.40      7.45 o 
  -4   2  12       16.29       19.52      6.61 o 
  -3   2  12       51.91       35.03     14.08 o 
  -2   2  12      113.59      112.39     22.80 o 
  -1   2  12       15.07       24.32      8.88 o 
   0   2  12       72.72       80.43      9.72 o 
   1   2  12       62.98       74.54      9.96 o 
   2   2  12       10.42       10.13      9.57 o 
   3   2  12        6.44        4.41      9.70 o 
 -12   3  12        0.54        0.00      9.30 o 
 -11   3  12       54.49       67.66     15.34 o 
 -10   3  12       12.11       11.98      9.91 o 
  -9   3  12        9.24       11.17      9.48 o 
  -8   3  12       13.59       10.33      9.05 o 
  -7   3  12       57.70       67.96     13.91 o 
  -6   3  12        7.72        8.71      6.13 o 
  -5   3  12        2.21        9.11      6.15 o 
  -4   3  12       35.60       41.30      8.63 o 
  -3   3  12       22.25       15.49      7.00 o 
  -2   3  12       35.52       45.00      9.51 o 
  -1   3  12       43.45       45.18      9.40 o 
   0   3  12       26.00       25.52      8.62 o 
   1   3  12       24.89       22.15      8.98 o 
  -9   4  12        6.63        3.68      9.44 o 
  -8   4  12       27.84       25.73     12.43 o 
  -7   4  12       14.71       37.08     13.67 o 
  -6   4  12       32.57       56.33     14.52 o 
  -5   4  12       25.09       24.86     11.35 o 
  -4   4  12        1.72        2.44      6.95 o 
  -3   4  12       49.10       55.27     10.36 o 
  -2   4  12       16.33       16.90      7.90 o 
  -1   4  12        0.08        0.00      6.09 o 
 -11  -3  13       10.72        1.20     18.37 o 
 -10  -3  13       25.89       29.17     19.41 o 
  -9  -3  13       57.33       62.18     13.86 o 
  -8  -3  13        8.14        3.36     10.86 o 
  -7  -3  13       20.63       23.35     16.08 o 
  -6  -3  13       76.14       61.93     13.10 o 
  -5  -3  13       14.75       12.40      8.62 o 
  -4  -3  13       15.62       26.38      9.98 o 
  -3  -3  13       17.67       25.41      9.92 o 
  -2  -3  13       39.87       28.86     10.31 o 
  -1  -3  13        9.08       15.99      9.01 o 
 -12  -2  13       34.33       45.06     14.36 o 
 -11  -2  13       22.70       39.73     13.28 o 
 -10  -2  13       30.06       31.34     10.90 o 
  -9  -2  13        1.95        6.78      8.82 o 
  -8  -2  13       82.90       95.36     13.65 o 
  -7  -2  13       14.84       20.46     15.45 o 
  -6  -2  13        8.90       13.89     10.50 o 
  -5  -2  13       47.48       64.76     13.01 o 
  -4  -2  13       32.37       44.44     16.17 o 
  -3  -2  13       46.84       46.50     10.89 o 
  -2  -2  13       62.12       78.89     42.70 o 
  -1  -2  13       39.19       44.50     11.14 o 
   0  -2  13       14.67       22.97      9.71 o 
   1  -2  13        6.05        4.83      8.06 o 
 -13  -1  13      103.09      116.22     17.01 o 
 -12  -1  13       31.97       36.17      8.65 o 
 -11  -1  13       23.22       24.77      7.49 o 
 -10  -1  13      128.17      139.21     11.62 o 
  -9  -1  13      127.13      118.60     11.04 o 
  -8  -1  13        6.15       10.80      5.71 o 
  -7  -1  13       18.06       33.58     10.47 o 
  -6  -1  13      134.93      151.71     26.19 o 
  -5  -1  13       22.61       24.40      9.64 o 
  -4  -1  13      145.95      156.68     35.26 o 
  -3  -1  13       22.86       24.29     14.15 o 
  -2  -1  13      141.28      178.00     65.25 o 
  -1  -1  13        7.81        4.74      7.56 o 
   0  -1  13       42.04       43.09     14.06 o 
   1  -1  13       55.84       63.23     13.16 o 
   2  -1  13       22.89       22.17      7.50 o 
 -13   0  13       45.96       65.91     14.12 o 
 -12   0  13       37.69       39.75     11.88 o 
 -11   0  13       20.71       25.70      7.24 o 
 -10   0  13       77.99       97.51     13.87 o 
  -9   0  13       81.45       94.99     14.64 o 
  -8   0  13       33.92       35.76      7.39 o 
  -7   0  13       39.70       46.50      9.00 o 
  -6   0  13       18.88       21.95      6.24 o 
  -5   0  13       73.90       87.04     19.91 o 
  -4   0  13       91.84       88.44     15.82 o 
  -3   0  13      154.74      165.12     26.00 o 
  -2   0  13       29.12       22.65      6.39 o 
  -1   0  13      116.89      108.59     14.08 o 
   0   0  13       22.06       16.64      9.62 o 
   1   0  13       10.12        4.52      7.86 o 
   2   0  13      129.44      121.01     20.00 o 
 -13   1  13      103.09      121.71     17.76 o 
 -12   1  13       31.97       43.41     12.43 o 
 -11   1  13       23.22       22.19     10.29 o 
 -10   1  13      128.17      108.87     15.97 o 
  -9   1  13      127.13      143.31     14.50 o 
  -8   1  13        6.15        4.76      5.43 o 
  -7   1  13       18.06       12.50      5.98 o 
  -6   1  13      134.93      125.44     12.36 o 
  -5   1  13       22.61       34.34      7.56 o 
  -4   1  13      145.95      138.88     12.15 o 
  -3   1  13       22.86       24.12      6.92 o 
  -2   1  13      141.28      143.83     11.16 o 
  -1   1  13        7.81        9.89      6.42 o 
   0   1  13       42.04       36.82      8.08 o 
   1   1  13       55.84       60.75      9.31 o 
   2   1  13       22.89       16.05     10.45 o 
 -12   2  13       34.33       34.70     11.68 o 
 -11   2  13       22.70        8.06      8.93 o 
 -10   2  13       30.06       24.33     10.90 o 
  -9   2  13        1.95        0.00      6.88 o 
  -8   2  13       82.90       58.60     38.59 o 
  -7   2  13       14.84       18.72      6.97 o 
  -6   2  13        8.90        5.88      6.07 o 
  -5   2  13       47.48       58.77      9.37 o 
  -4   2  13       32.37       38.81      8.38 o 
  -3   2  13       46.84       52.72      9.38 o 
  -2   2  13       62.12       69.79      9.25 o 
  -1   2  13       39.19       42.26      8.60 o 
   0   2  13       14.67       24.62      7.67 o 
   1   2  13        6.05        5.48      6.83 o 
 -11   3  13       10.72       11.96     11.27 o 
 -10   3  13       25.89       32.16     12.39 o 
  -9   3  13       57.33       90.26     15.93 o 
  -8   3  13        8.14        8.10      8.34 o 
  -7   3  13       20.63       32.00     11.29 o 
  -6   3  13       76.14       92.87     11.25 o 
  -5   3  13       14.75       20.04      7.71 o 
  -4   3  13       15.62       19.04      7.67 o 
  -3   3  13       17.67       26.15      8.46 o 
  -2   3  13       39.87       36.84      9.47 o 
  -1   3  13        9.08        3.93      7.23 o 
  -8  -3  14       63.79       64.49     14.65 o 
  -7  -3  14        4.58        0.00     14.21 o 
  -6  -3  14        3.93        2.70      7.48 o 
  -5  -3  14       13.25       14.68     14.64 o 
  -4  -3  14       16.87       17.01      9.10 o 
 -11  -2  14        5.01        0.00     10.50 o 
 -10  -2  14       32.06       44.12     14.69 o 
  -9  -2  14       80.67       99.18     20.72 o 
  -8  -2  14       11.62       13.23     10.47 o 
  -7  -2  14       41.06       61.71     12.79 o 
  -6  -2  14       30.90       44.13     14.35 o 
  -5  -2  14       18.43       16.65      9.99 o 
  -4  -2  14       25.48       35.14     11.05 o 
  -3  -2  14        6.92        5.21      7.90 o 
  -2  -2  14       13.01        7.43      8.31 o 
  -1  -2  14        1.25        0.00      7.85 o 
 -12  -1  14       17.65       24.41      7.85 o 
 -11  -1  14       55.20       62.45      9.94 o 
 -10  -1  14       21.82       30.69      8.15 o 
  -9  -1  14       13.56       10.80     10.50 o 
  -8  -1  14      200.52      237.37     17.10 o 
  -7  -1  14       13.22       23.87     10.41 o 
  -6  -1  14        0.92        4.18      8.21 o 
  -5  -1  14       21.81       43.44     13.57 o 
  -4  -1  14       97.31      113.36     44.26 o 
  -3  -1  14       19.34       29.88     10.10 o 
  -2  -1  14       33.69       44.74     11.06 o 
  -1  -1  14       47.57       63.48     22.73 o 
   0  -1  14       10.70       10.28      8.95 o 
 -12   0  14       44.59       46.71     12.53 o 
 -11   0  14       22.87       26.84      7.74 o 
 -10   0  14      108.82      123.21     17.21 o 
  -9   0  14      286.57      278.81     16.28 o 
  -8   0  14        1.14        2.23      5.61 o 
  -7   0  14      152.25      135.75     11.70 o 
  -6   0  14       32.37       41.09      7.63 o 
  -5   0  14      100.42      112.27     25.43 o 
  -4   0  14      165.19      176.88     26.00 o 
  -3   0  14      129.18      131.84     15.27 o 
  -2   0  14        5.30        0.00      8.40 o 
  -1   0  14       15.77        9.62      8.36 o 
   0   0  14       42.81       45.60     12.10 o 
 -12   1  14       17.65       16.76     10.19 o 
 -11   1  14       55.20       70.81     14.69 o 
 -10   1  14       21.82       15.32      9.89 o 
  -9   1  14       13.56       16.89      6.76 o 
  -8   1  14      200.52      216.34     14.06 o 
  -7   1  14       13.22       11.99      6.29 o 
  -6   1  14        0.92        0.00      5.31 o 
  -5   1  14       21.81       22.84      7.47 o 
  -4   1  14       97.31       94.62      9.96 o 
  -3   1  14       19.34       18.29      6.85 o 
  -2   1  14       33.69       34.55      7.98 o 
  -1   1  14       47.57       56.91      9.32 o 
   0   1  14       10.70        3.56      6.01 o 
 -11   2  14        5.01        8.08      8.97 o 
 -10   2  14       32.06       35.44     11.84 o 
  -9   2  14       80.67       80.19     15.24 o 
  -8   2  14       11.62        3.71      5.97 o 
  -7   2  14       41.06       51.33      9.48 o 
  -6   2  14       30.90       34.51      8.56 o 
  -5   2  14       18.43       21.64      7.76 o 
  -4   2  14       25.48       36.12      9.01 o 
  -3   2  14        6.92        7.13      6.92 o 
  -2   2  14       13.01       12.62      6.89 o 
  -1   2  14        1.25        0.69      6.42 o 
  -8   3  14       63.79       83.48     16.21 o 
  -7   3  14        4.58        1.91      8.36 o 
  -6   3  14        3.93        4.46      6.45 o 
  -5   3  14       13.25       19.93      8.16 o 
  -4   3  14       16.87       22.08      8.25 o 
  -8  -2  15       31.74       38.19     15.29 o 
  -7  -2  15       13.22       12.34     12.88 o 
  -6  -2  15       12.69       11.61     10.93 o 
  -5  -2  15       14.93       16.54     11.19 o 
 -10  -1  15       58.60       88.94     17.64 o 
  -9  -1  15       19.19       12.21     11.84 o 
  -8  -1  15        2.88        0.02      9.68 o 
  -7  -1  15       44.17       60.26     17.62 o 
  -6  -1  15       28.03       57.52     13.10 o 
  -5  -1  15        9.26        9.47     12.82 o 
  -4  -1  15       24.64       27.38     11.12 o 
  -3  -1  15       89.09      100.74     26.84 o 
 -11   0  15       50.92       73.82     10.75 o 
 -10   0  15        0.23        0.00      6.34 o 
  -9   0  15       13.31       17.44      7.36 o 
  -8   0  15       27.46       35.16      8.49 o 
  -7   0  15       27.42       40.34      8.83 o 
  -6   0  15       26.36       23.56     12.00 o 
  -5   0  15        1.21        4.05      8.36 o 
  -4   0  15        9.68       16.27      9.93 o 
  -3   0  15       70.49       76.69     14.07 o 
  -2   0  15       56.62       64.31     13.68 o 
 -10   1  15       58.60       66.32     14.63 o 
  -9   1  15       19.19       34.52      8.55 o 
  -8   1  15        2.88        2.55      6.17 o 
  -7   1  15       44.17       52.82      9.61 o 
  -6   1  15       28.03       40.93      9.03 o 
  -5   1  15        9.26        5.16      6.52 o 
  -4   1  15       24.64       28.64      8.57 o 
  -3   1  15       89.09       89.54     10.80 o 
  -8   2  15       31.74       47.27     10.29 o 
  -7   2  15       13.22       33.57      8.95 o 
  -6   2  15       12.69       16.29      7.39 o 
  -5   2  15       14.93       16.84      7.66 o 
                                                 
